# Supplementary material for: FaaPred: A SVM-Based Prediction Method for Fungal Adhesins and Adhesin-Like Proteins
Source: PLoS One. 2010 Mar 15;5(3):e9695. doi: 10.1371/journal.pone.0009695 (PMC2837750; doi:10.1371/journal.pone.0009695)
Supplement: Dataset S1 — Positive dataset. This consists of 75 sequences of fungal adhesins used for training the SVMs. This can be viewed using any text editor like wordpad. (0.07 MB TXT) [file pone.0009695.s005.txt]

>Adhesin-like wall protein 1 Awp1 CAGL0J02508g.aa 18806209[Candida glabrata]
MSLITIFAFFIKATLVLSLDILTPTTLTGDQTFNEDVSVVSSLTLNDGSQYLFNNLLQIAPSSASVTANALAAVSVFTFSLPPSSSLSNSGTLIISNSNTGPSTEQHIVITPNVMANTGTITLSLAHTNTDSSSTLIIDPVTFYNTGTINYESIGSETNDPSLTGNILSIGSSGRTLQNLGTINLNAANSYYLLGTITENSGSINVQKGFLYVNALDFIGNTINLSTTTALAFISPVSQVVRVRGVFFGNIIASVGSSGTFSYNTQTGILTVTTNGVYSYDIGCGYNPALMSGQQETLSFQGNLYDTFLVLVNQPIPSDLTCAAVSSSITPSSSVEPSSSVEPSSSVEPSSSVEPSSSVEPSSSVEPSSSVEPSSSVEPSSSVEPSSSVEPSSSVEPSSSVEPSSSVEPSSSVEPSSSVEPSSSVEPSSSVEPSSSVEPSSSVEPSSSVEPSSPAVPSSSAEPSSSVVPPITPIPSSSVVSASVFDTSSTLPSSPTVPTSSVSPSSPTVPTSSVSPSSPTVPTSSESPSTLSTPSSSAAPSSFCPTCVSSGTPPAPSSSAVVPTSSAGGGNGGDNGQPGADGQPGAAGQPGAAGQPGAAGQPGAAGQPGAAGQPGAAGQPGAAGQPGAAGQPGAAGQPGAAGQPGAGSGGGSEQPTPGAGAGSGSADGNQSGTSSGTGNGQAGSGQAGSGQVGSGQAGAGQAGSGQAGAGQAGSGQAGAGQAGLDNTASGQSEGGQASAMDGDQSGRGGQSNSGSLLQPNAQQGTGSGTGSDTGADQASGESPGQIGDAQPGSGTDQSSGRHSLAAEARTSQSHSLAADARTRSTTRQTSVIAPGTAPGTAVVTTFHGCGTVNHKGMINILLALALLVLL
>Adhesin-like wall protein 2 Awp2 CAGL0K00110g.aa 18806209[Candida glabrata]
MRKLPLFMAWKFWLICLYIIKVASTQIVIKSNTIVGGNNPSGFQNGYIVSGDAFLAFQDMNTVPMYQTVRIDKGGALYYINNDKQGFSILSDHNYNHPFVFLNEGTVVVDDRRSISPGSWTIKDGSFTNNGNIMFTSSQGDIFSIGSNYITNTGFIFSKGTSFEKPQRLQIGNGNIWINTGTVCMANTTYILENAIQGGGCISVGENSVFNIYSFDMQQQTVYLSHPSSVLILNGGHEVPVYGLGNGNGILYPDAPIRDIYYDSSTGIMDVTAGTNGIYKFTVYIGAGYNESNFEIVSSIKIHGISYDNYNFVRYRGPPPNLAPSVCQPCVEIPLYSFQVPDPYTTTNELGFSETVSFYSTYNENDIPVIGNTTIYVPPAIYTLTKVNENTTETDIISRVTGMGYNGLPFTYYTTITVGEMETGVVTKTITITENKSRSTKTTLMSRNYTFSFSNYSPISSSGTYSVSTVDNITTLTDTVANVSSSGPNSIVTATMTTYQNNHEFNNASVINVTNSSNIMVPITSTFYSSVDSNLTTPITSLTRTSQSQIVSHITKLASSINETTIANTFPSPAASGTNYTTVVTNAEGSVQTDIVSHITTTDSDGKPTTIVSHITTTDSDGKPTTIVTTFPAPAASGADYTTVVTNADGSVETDIVSHITTKDSIGKPTTVVTTVPYTLCASNADYTTVVTKSNVSVETEVVSHITTTAPCSDLESHVENQTTSPSMHTTSLVGSENGVSAKTVNDKPNPTIFTEVAVSEGTTSNAGYVTDQGSSLEMFAPTGASAVESGNKVSQTQTASIFHGAGSTFKIKFNTILLSTSLTILILLGMA
>gi|11496235|gb|AAG36698.1| immunodominant antigen Gp43 10206751;8132354[Paracoccidioides brasiliensis]
MNFSSLNLALASCVLAWVCLASASSHVASHIVPRQAGSAIYGVNIGGWLLLEPWISPSVFEAGGSSSVDEYTLSKNLGRDAKRHLSKHWDTFITEDDFKNIAAAGLNHVRIPIGYWAVNPIEGEPYVQGQLDYLDKALVWAKNSNLRVVIDLHGVPGSQNGFDNSGHRGAINWQKGDTIKQTLIAIHTLAIRYANRTDVVDSIELVNKPSIPGGVQVSLLKEYYEDGYHIVRDIDSTVGVAISDASLPPRTWNGFLAPKTYKNVYLDTYHNQVFDDIFRTFTIDQHVKLACSLPHDRLRGADKPLIVKEWSGAMTDCAMYLNGRGIGSRFDGSFPSGKPSGACGARSKGSSSELSAQQKKDTLRYIEAQLDAFEVAAGWYFWTWKTEGAPGWDMQDLLNQKLFPQPIWARKYGGCR
>gi|17148336|gb|AAL34975.1| glyceraldehyde-3-phosphate dehydrogenase 16368993[Paracoccidioides brasiliensis]
MVVKVGINGFGRIGRIVFRNAVEHDDVEIVAVNDPFIETKYAAYMLKYDSTHGQFKGDIQHSSSNNLTVNNKTIHFYQERDPANIPWGKHGVDYVVESTGVFTTTEKAKAHLSGGAKKVIISAPSADAPMFVMGVNEKSYRPDISVLSNASCTTNCLAPLAKVIHDNFGIAEGLMTTIHSYTATQKTVDGPSHKDWRGGRTAAQNIIPSSTGAAKAVGKVIPALNGKLTGMAMRVPTANVSVVDLTCRTEKPVTYDQIKAAVKAASEGELKGILGYSEDALVSTDLNGDPRSSIFDASAGIALNDRFVKLISWYDNEWGYSRRVLDLIAYIAKVDAGK
>gi|40805818|gb|AAP02959.2| triose phosphate isomerase 17714474[Paracoccidioides brasiliensis]
MPRKFFVGGNFKMNGTAKSITHIITNLNSAKLDPSTEIVIAPPAIYLVLARQLANGQVAVSAQNVFDKPNGAFTGELSVEQLRDEKITWTLAGHSERRVLLREDDEFVARKTKAAINGGLNVILCIGESLEEREAGKTIDVVTRQLDAVAEEVSPAEWNKVVIAYEPIWAIGTGKVATTEQAQEVHASIRKWLNEKISPEAAENTRVIYGGSVTESNCRDLAAQPDVDGFLVGGASLKPAFVDIINARL
>gi|226292555|gb|EEH47975.1| enolase 19429745[Paracoccidioides brasiliensis Pb18]
MAITKIHARSVYDSRGNPTVEVDVVTETGLHRAIVPSGASTGQHEACELRDGDKSKWLGKGVLNAVKNVNSIIGPAIIKENIDVKDQSKVDEFLNKLDGTPNKSKLGANAILGVSLAIAKAGAAEKGVPLYAHVSDLAGTKKPYVLPVPFQNVLNGGSHAGGRLAFQEFMIVPTAAPSFSEALRQGSEVYHKLKALAKKKYGQSAGNVGDEGGVAPDIQTPEEALDLITEAIEQAGYTGQVKIALDIASSEFYKADEKKYDLDFKNPDSDKSKWLTYEQLADLYKKLASKYAIVSIEDPFAEDDWEAWSYYFKTCDLQVVADDLTVTNPIRIKKAIELKSCNALLLKVNQIGTLTESIQAAKDSYAAGWGVMVSHRSGETEDVTIADVVVGLRAGQIKTGAPARSERLAKLNQILRIEEELGSNAVYAGDKFRAAINM
>gi|70999866|ref|XP_754650.1| extracellular thaumatin domain protein AfCalA ;19429746 [Aspergillus fumigatus Af293]
MMFTKAFFAAAFATLSTALPHVIQRSGNSSASGGGVQIVNNLSQTVYAWSVADSVSDMHTLSADGGSYSEDWRTNSNGGGVSIKLSTKPDQSDVLQFEYTQSGDTIYWDMSCIDMGTDSEFSKFGFTVEPSQSGGDCPSVNCKAGDTACAEAYLQPKDDHATHGCPINTSFVVNIGN
>gi|67901264|ref|XP_680888.1|  protein AN7619.2 AnCalA ;PMID:17703972 [Aspergillus nidulans FGSC A4]
MLFNKIISLAATLATASALPFAPAPRSISGGVTLINNLSQDLYLWSVSGTASPMVTLPAGQSYQETWQINPTGGGISIKIGCSEDGSDVLQYEYTKVGDLLFWDMSSIDLSSGSPLVAAGFDVSIDDSSCDTVTCAPGDVNCSESYQYPDDHNTRACSSSAAYTLTLGTAN
>gi|169416|gb|AAA33791.1| major surface glycoprotein ;jsr-gpA 7868247[Pneumocystis carinii]
NSALTGGTKDKWTLLSEGLNTRERWVEVEKRSGVFYRRLWKRENEQSQVEKRSIETEQDDALTGGTKDKWTLLSEGLNTRDGWVEVEKRSGGVFKRQQAASDSVTIGGYKVEEADVLALLVGKEYNNKDQCEKELQKYCDGLKVEDKIPEGIDPLVKNICQKDNGQKKCTDLKNNIQQKCNAFKTKLDEKFPKNGSVTLESKDCPGYEVQCFLLEKADSSLKENCNKVRNTCYGIKRVLVIDTFALRLLKGHLDGAQCNNKLKEICPSISGESDELMKTCLEAQTGGGSCTDLPQSSVTKCNALKDEVEKALGSNTTLKEQCPSLLEQCHFYSEDCKQNKPDCEGLKKECNQVGHRYTPPGLFSPIEPEVLLQVKGDLGKLYREAKQVGVQIDRMNIVDEDVFLALVTEPKNKKEKKKEFKKELHKKNFCNDSNCSNENRQWESLIDNLRDEDCTELQSKCFYLQKHCEKNLKKPCNNIRVACYKKGLEAAAMSLLESRMKGMLKPGPKNDYEECQKELLKQCKEVRNVSAEVFEMCLYPKDTCKSLSDDVSDKAHDLMFTSFQKRDHPSQEDCVELKEQCEALEADADWLRSPCETLRTHCKFLYLSEGLKHHLLDEGKGKLSNNETCIKELEEKCHSWHRKKNETYAFPCALRNESCELMVWRVEGHCDAFKENLEAHNNELTNNTPSEETCLLWVPHCENLTPNCEEKVAQDINKTCNELKEKCKPVLEKRDLKDKLKHDLKGNLKESKEKDCADALMNLCKFKGESNETTLSKLCKKKKKKKKKGI
>gi|74638358|sp|Q9C0Y2.1|YKL1_SCHPO RecName: Full= cell agglutination protein PB2C8.01 17870620[Schizosaccharomyces pombe]
MAVSRLLILICLYSFVTFAYPKVTQDYRNHLPIKFAKRSEVTPNTSLAQCPKYVTVYSSGSSHYISTIYPVNKTHHTEYTTLTDGSIDTYTITAKTDTGTDVVVVETSANTITTTLYSGSLEFTTTLDSANGTTPATIEVVEPAAGTVTTTIYSGTTPFNTTLASATDTVPGTVEVVEPEAGTVTTTVYSGTQEYTTTLATASGTVSGTVEVVDTAAGTVTTTIYSGTTPFNTTLASATDTVPGTVEVVEPEAGTVTTTVYSGTQEYTTTLATASGTVSGTVEVVDTAAGTVTTTIYSGTTPFNTTLASATDTVPGTVEVVEPEAGTVTTTVYSGTQEYTTTLATASGTVSGTVEVVDTAAGTVTTTIYSGTTPFNTTLASATDTVPGTVEVVEPEAGTVTTTVYSGTQEYTTTLATASGTVSGTVEVVDTAAGTVTTTIYSGTTPFNTTLASATDTVPGTVEVVEPEAGTVTTTVYSGTQEYTTTLATASGTVSGTVEVVDTAAGTVTTTIYSGTTPFNTTLASATDTVPGTVEVVEPEAGTVTTTVYSGTQEYTTTLATASGTVSGTVEVVDTAAGTVTTTIYSGTTPFNTTLASATDTVPGTVEVVEPEAGTVTTTVYSGTQEYTTTLATASGTVSGTVEVIEPAAGTVTTTVYSGTQEYTTTLATASGTVSGTVEVIEPAAGTVTSTVYSGTQEYTTTLATASGTVSGTVEVIEPAAGTVTTTVYSGTQEYTTTLATASGTVSGTVEVIEPAAGTVTTTVYSGSEVYTTTLASASESVPGTVEVVDPEAGSVTTTIYSGSVEYTTVLADASGSVTGTVEVVEPAAGTVTTTVYSGSEVYTTTLASASESVPGTVEVVDPEAGSVTTTIYSGSVEYTTVLADASGSVTGTVEVVEPAAGTVTGTLTSGSQFFTTTIAQASGSVSGNVEVIEPSGSTVTSTIYSGSESFTTTLAVGSGTIPGTVEVILPAPTTIYTGTVATTITYSSSSTPVSTVVVIPTAVCSGVRGLQYAVYNYDISASKSKFCVSSGNTDVAAFTQPAYFGSSSLDQSSPLFTGVLSSTAALPEWTSSYYLPDYPPDATAMESTRCNCKAIVYQFFFRVPYTDTYELNVYNVDDVFYGWFGDKAISGWSNTNYDAYAYWHVTTGQTGMGSFSMGTLTQGSFLPIRLIVANGGGKGGFNFDFSSSTDTYAATSYAYTATCTQSFLPFGLGNGGIDN
>sp|Q9P5N1|YH84_SCHPO  cell-type specific agglutination protein C359.04c [Schizosaccharomyces pombe]
MNSLKSLCLKCIVTLCLLVNAFAFDYASLQEQDENLLAACPQYITIYTNGPVPGTTTIYPTSNVASNTSENYPYTGSKSLSSSSILSNSTISTSSSTPITASVPTSSSILSNSTIPTTSPVPTTSSTPTSSSILSNSTIPSSSSISASTITTTIISGSTQFTTTFVDQSIDTVEVVIPTAGYITTTLTSGSSYPVSTTTLQTVSGTQSGLVEVITPSCGCNPENSFHLRLVGDSINPSYVYKNTNVSDPDEGNMYTSTEGNTEAVNVFYYDPTVERILTCDCVRPVYTIYTDDPDSSFDIIKNNNGTFTFVESSSGEIQTLHVSQYGALWITSPEYDGETGGMDDVGFRADDVILVAY
>sp|Q9P7Q2|YLY1_SCHPO  cell agglutination protein C186.01 [Schizosaccharomyces pombe]
MNVVKYIIFSFALAPLLLVNANTYNFTQIQKRSVNQAVLESSQDTNSVGGEASSTACPLFTTIYTNGITPGTTTIYPTSISTSGVSSNNIDETSVSSESIITSTITTTITSGSQLYTTTITGQNTPVDTVEVVIPTAGTFTTTLTSGSSYPVATTTVRTASGTQSGEVEVITPSCGCSPENSFHLKIDNDKISPSYVYMDPNAPVRTNGAGREGNMFASTNGDNEGLNLFYYDSTIQRVLTCDCQRPSYTVYIEDPIIGNGFSSAWNLIKNSDGIFTPVESRNNEPLHFHVDNNGRVWMTSQEYDTEVSSTDERNFRANDVTLQLY
>sp|O74346|MAP4_SCHPO P cell-type agglutination protein map4 OS=Schizosaccharomyces pombe GN=map4 PE=2 SV=1 , 16857197[Schizosaccharomyces pombe]
MNSYAILLSLFFSFERLLTLANANSLYSPFNNSSFVDSDTSFSDLSRNGLLSLLDSNTTSASVQTIAISQTDNAASCIPSASLLSSSVVLYSAKETVTVSSYWSLVSTSVTGTVYVPYTSSVACFPYATSDAPNPIPRGDSATSTSIAPTYSASDSSATTITSSSPSTSIIGTGSTDTSVSSTLTYHTPIASPTTSSNSDNEYTVDVITSSSLSSFVITNVDSTTTSVINYIGASTLESSSLTNTVSPTESTFYETKSSTSSVPTQTIDSSSFTSSTPVSLTSSSTSSSGSSQDSTTIDSTPSTIATSTLQPTTSSPITTSAPSLSSALPTTYPSSLSTEVEVEYFTKTITDTSSIVTYSTGVETLYETETITSSEISSIIYNFSTPISGSSFPDGFKPINPTSFPSLTSSTKKIPSTTLPTSSKMITTTTPSVSNNTQSSFLIISTFTSSYEHSEPFKVSSVPLTSNNFSSISHSSASSLPITPSSYLSNTTLHSSVQSSQSSQFTVSVPSSTQSYSTSSNFTTPITISTSLSSFPTTIVSSSFQYSSLSSNVTTTNAQSSSLSSSNSSALTHISSSIVSSGSSSALSSSTIVSSINSSSSVFISSVSSSLQYSSSYVTETTTSGSVGFTTTIATPVGSTAGTVVVDIPTPSWVTETVTSGSVGFTTTIATPVGSTAGTVLVDIPTPSWVTETVTSGSVEFTTTIATPVGTTAGTVVVDIPTPSWVTETVTSGSVGFTTTIATPIGTTAGTVLVDIPTPSWVTETVTSGSVGFTTTIATPVGTTAGTVLIDVPTPTASSSPFPSCNTQCTNENSFRIQVINDDIYPSYVHLDSNNYAIAAARGDSDGENVFIYDSDIKRIVSCCGVKPIYRLDQDDTEGYSFEIYKDNDGQLQFKYPLNDALYPMELLTLTDGRIGITTNLTLYKPYYLNNVENERAANVVLRALEY
>sp|Q874R4|YHS4_SCHPO  cell agglutination protein C947.04 OS=Schizosaccharomyces pombe GN=SPBC947.04 PE=2 SV=1 [Schizosaccharomyces pombe]
MSLFPQILLRLLFLAFTLKSTSNAEKHDKVDYKDFVRRDDGDTCLRYTTIYSQGEYETTITIPPNSYSNGVSLSNGTLLSTSSPLISTSGQFTSNNVSTTSSQRHNTKTITFFSGTSDYTSVYYDTTGTDDVVYEYHPSSERHKSTNDTWSTNLPTNPTTTAIYSTSGSSNITTPYSNRITNSNTSVNDITSKYLSVGTITLTTISGSDLYTSTFPANGTTSGTVEVVIPTAGTVTETAVSGSELYTSTFPANGTTSGTVEVVIPTAGTRTVTKISGSKFFTTTTDASGTVSGTVEVVLPTAGTNTMTVVSGSRFFTSVVSASGTVSGEQVIVYPTAGMVTETIVSGSEIFNTTYPASGTRTGTVEVVIPTAGTVTETEISGSELYTSTFPANGTTSGTVEVVIPTAGTRTVTKISGSKFFTTTTDASGTVSGTVEVVLPTAGTNTMTVVSGSRFFTSVVSASGTVSGEHIIVEPTAGVVTETVVSGSVGYTTTYPAHDTVSGTVEVVEPTAGVVTETVVSGSVGYTTAYPAHDTVSGTVEVVEPTAGVVTETVVSGSVGYTTTYPAHDTVSGTVEVVEPTAGVVTETVVSGSVGYTTTYPAHDTVSGTVEVVEPTAGVVTETVVSGSVGYTTTYPAHDTVSGTVEVVEPTAGVVTETVVSGSVGYTTTYPAHDTVSGTVEVVEPTAGVVTETVVSGSVGYTTTYPAHDTVSGTVEVVEPTAGVVTETVVSGSVGYTTTYPAHDTVSGTVEVVEPTAGVVTETVVSGSVGYTTTYPVQGTVSGTVMIVEPTAGYVTVTTSLGSSSYATTVATASGTSTGTVLQVVPSLFPGCNSKCTSSNAFRILVENDSISPSYLTYRESDGFGIASSNPSPAGSEGIFYYDSTLKRVVTCCDERPYYRTMEGDLAKTYFFIEDEGDGTYKFKLTYGAFSEYLDVKILADSTFFFKAMDSSSSTILNQKVRASNVYFKAVPL
>gi|416593|sp|P32781.1|AGA2_YEAST RecName: Full=A-agglutinin-binding subunit; Flags: Precursor 11292808,7957044[Saccharomyces cerevisiae]
MQLLRCFSIFSVIASVLAQELTTICEQIPSPTLESTPYSLSTTTILANGKAMQGVFEYYKSVTFVSNCGSHPSTTSKGSPINTQYVF
>gi|549648|sp|P36170.1|FLO10_YEAST RecName: Full=Flocculation protein FLO10; Short=Flocculin-10; Flags: Precursor 11027318 [Saccharomyces cerevisiae]
MPVAARYIFLTGLFLLSVANVALGTTEACLPAGEKKNGMTINFYQYSLKDSSTYSNPSYMAYGYADAEKLGSVSGQTKLSIDYSIPCNGASDTCACSDDDATEYSASQVVPVKRGVKLCSDNTTLSSKTEKRENDDCDQGAAYWSSDLFGFYTTPTNVTVEMTGYFLPPKTGTYTFGFATVDDSAILSVGGNVAFECCKQEQPPITSTDFTINGIKPWNADAPTDIKGSTYMYAGYYYPIKIVYSNAVSWGTLPVSVVLPDGTEVNDDFEGYVFSFDDNATQAHCSVPNPAEHARTCVSSATSSWSSSEVCTECTETESTSYVTPYVTSSSWSSSEVCTECTETESTSTSTPYVTSSSSSSSEVCTECTETESTSYVTPYVSSSTAAANYTSSFSSSSEVCTECTETESTSTSTPYVTSSSWSSSEVCTECTETESTSYVTPYVSSSTAAANYTSSFSSSSEVCTECTETESTSTSTPYVTSSSSSSSEVCTECTETESTSYVTPYVSSSTAAANYTSSFSSSSEVCTECTETESTSTSTPYVTSSSWSSSEVCTECTETESTSYVTPYVSSSTAAANYTSSFSSSSEVCTECTETESTSTSTPYATSSTGTATSFTASTSNTMTSLVQTDTTVSFSLSSTVSEHTNAPTSSVESNASTFISSNKGSVKSYVTSSIHSITPMYPSNQTVTSSSVVSTPITSESSESSASVTILPSTITSEFKPSTMKTKVVSISSSPTNLITSYDTTSKDSTVGSSTSSVSLISSISLPSSYSASSEQIFHSSIVSSNGQALTSFSSTKVSSSESSESHRTSPTTSSESGIKSSGVEIESTSTSSFSFHETSTASTSVQISSQFVTPSSPISTVAPRSTGLNSQTESTNSSKETMSSENSASVMPSSSATSPKTGKVTSDETSSGFSRDRTTVYRMTSETPSTNEQTTLITVSSCESNSCSNTVSSAVVSTATTTINGITTEYTTWCPLSATELTTVSKLESEEKTTLITVTSCESGVCSETASPAIVSTATATVNDVVTVYSTWSPQATNKLAVSSDIENSASKASFVSEAAETKSISRNNNFVPTSGTTSIETHTTTTSNASENSDNVSASEAVSSKSVTNPVLISVSQQPRGTPASSMIGSSTASLEMSSYLGIANHLLTNSGISIFIASLLLAIV
>gi|728850|sp|P08640.2|MUC1_YEAST RecName: Full=Flocculation protein FLO11; Short=Flocculin-11; AltName: Full=Mucin-like protein 1; Flags: Precursor 17921350 [Saccharomyces cerevisiae]
MQRPFLLAYLVLSLLFNSALGFPTALVPRGSSEGTSCNSIVNGCPNLDFNWHMDQQNIMQYTLDVTSVSWVQDNTYQITIHVKGKENIDLKYLWSLKIIGVTGPKGTVQLYGYNENTYLIDNPTDFTATFEVYATQDVNSCQVWMPNFQIQFEYLQGSAAQYASSWQWGTTSFDLSTGCNNYDNQGHSQTDFPGFYWNIDCDNNCGGTKSSTTTSSTSESSTTTSSTSESSTTTSSTSESSTTTSSTSESSTSSSTTAPATPTTTSCTKEKPTPPTTTSCTKEKPTPPHHDTTPCTKKKTTTSKTCTKKTTTPVPTPSSSTTESSSAPVPTPSSSTTESSSAPVTSSTTESSSAPVPTPSSSTTESSSAPVTSSTTESSSAPVTSSTTESSSAPVPTPSSSTTESSSAPVTSSTTESSSAPVTSSTTESSSAPVTSSTTESSSAPVTSSTTESSSAPVPTPSSSTTESSSAPVTSSTTESSSAPVPTPSSSTTESSSAPVTSSTTESSSAPVPTPSSSTTESSSAPAPTPSSSTTESSSAPVTSSTTESSSAPVPTPSSSTTESSSTPVTSSTTESSSAPVPTPSSSTTESSSAPVPTPSSSTTESSSAPAPTPSSSTTESSSAPVTSSTTESSSAPVPTPSSSTTESSSAPVPTPSSSTTESSSAPVPTPSSSTTESSSAPVTSSTTESSSAPVTSSTTESSSAPVPTPSSSTTESSSAPVPTPSSSTTESSSAPVPTPSSSTTESSSAPVTSSTTESSSAPVPTPSSSTTESSSAPVPTPSSSTTESSSAPVPTPSSSTTESSVAPVPTPSSSSNITSSAPSSTPFSSSTESSSVPVPTPSSSTTESSSAPVSSSTTESSVAPVPTPSSSSNITSSAPSSIPFSSTTESFSTGTTVTPSSSKYPGSQTETSVSSTTETTIVPTKTTTSVTTPSTTTITTTVCSTGTNSAGETTSGCSPKTVTTTVPTTTTTSVTTSSTTTITTTVCSTGTNSAGETTSGCSPKTITTTVPCSTSPSETASESTTTSPTTPVTTVVSTTVVTTEYSTSTKPGGEITTTFVTKNIPTTYLTTIAPTPSVTTVTNFTPTTITTTVCSTGTNSAGETTSGCSPKTVTTTVPCSTGTGEYTTEATTLVTTAVTTTVVTTESSTGTNSAGKTTTGYTTKSVPTTYVTTLAPSAPVTPATNAVPTTITTTECSAATNAAGETTSVCSAKTIVSSASAGENTAPSATTPVTTAIPTTVITTESSVGTNSAGETTTGYTTKSIPTTYITTLIPGSNGAKNYETVATATNPISIKTTSQLATTASASSVAPVVTSPSLTGPLQSASGSAVATYSVPSISSTYQGAANIKVLGNFMWLLLALPVVF
>gi|1173356|sp|P20840.2|SAG1_YEAST RecName: Full=Alpha-agglutinin; AltName: Full=AG-alpha-1; Flags: Precursor 11292808[Saccharomyces cerevisiae]
MFTFLKIILWLFSLALASAININDITFSNLEITPLTANKQPDQGWTATFDFSIADASSIREGDEFTLSMPHVYRIKLLNSSQTATISLADGTEAFKCYVSQQAAYLYENTTFTCTAQNDLSSYNTIDGSITFSLNFSDGGSSYEYELENAKFFKSGPMLVKLGNQMSDVVNFDPAAFTENVFHSGRSTGYGSFESYHLGMYCPNGYFLGGTEKIDYDSSNNNVDLDCSSVQVYSSNDFNDWWFPQSYNDTNADVTCFGSNLWITLDEKLYDGEMLWVNALQSLPANVNTIDHALEFQYTCLDTIANTTYATQFSTTREFIVYQGRNLGTASAKSSFISTTTTDLTSINTSAYSTGSISTVETGNRTTSEVISHVVTTSTKLSPTATTSLTIAQTSIYSTDSNITVGTDIHTTSEVISDVETISRETASTVVAAPTSTTGWTGAMNTYISQFTSSSFATINSTPIISSSAVFETSDASIVNVHTENITNTAAVPSEEPTFVNATRNSLNSFCSSKQPSSPSSYTSSPLVSSLSVSKTLLSTSFTPSVPTSNTYIKTKNTGYFEHTALTTSSVGLNSFSETAVSSQGTKIDTFLVSSLIAYPSSASGSQLSGIQQNFTSTSLMISTYEGKASIFFSAELGSIIFLLLSYLLF
>gi|2661134|gb|AAB88211.1| 32 kDa-cell wall symbiosis regulated acidic polypeptide SRAP32-4, aggregation of hyphae in ectomycorrhizas [Pisolithus tinctorius]
MSDEIAQALAFIDSATLNPVEVGLYSRAAVLSEEKDRGKYLGEPGKDGAAAVGGTLVSVLANLTGQNRTDVANSLEFASRVAAKEAGDDDHTAAYWTAFKKSILQIGWFKQEDQWSKDFIDGQTTGAENFSDYVIDNVRGDPLYSSSEKDVIIRALESLRSQAEKRAFFRRFTAGGDKGSFGVNSATVTSGALAMRFSAFTFSCNAVVDDYLIFSIKNIKADVGKNNVDIAANQRTIDSIRSKIEAKLDKAAGDYIDGVDI
>gi|37694918|gb|AAR00228.1| INT1 , a molecule with integrin-like features [Pneumocystis carinii]
MSSKTVEKHENLELDLKSGEKVAYEESERANSPLSAFFYEVNRIRRGSDRKKRRDGNTGSYGLLISSYNLSKRDLSDIKSAAFFNRRYGVNCSTESLREGSGVYMRGDGMFSRTTVDSGQIFDESSSVKTSLDYDIYDGNNVYKVIDSPLKAPTIHNVEYREYYDKNLCIKESNNEVNIFENEVSKVPEKKSFFLKGARKSSSGKGSEKKSTLRSISLNLKNLITSIVSNNDSHANQAQIENKDEGKSLQKENEFSDPTVLKTENVLGGNLSNEKRDMTKSSFSEFYSRNLRKDIQSVEENEAIKMKEDVPKRFLEDEEKNKNKDVTVNVFKNSKNDYHMSKKNYQTYVSNDDQEIFNDDLKYKYNSEDVPYDDGIKNNAEKLKTNIEESSVYESDSEISQRLPSYCKLDAIDIGNFELNDFMIRKSSNISTKEISQFKSKIFEDEALNEKKINDSNTEQEEKSYIKSNDFSDKLTKADSNFEISHSDAEKYKPDNQPLNDNKNANIYQSTVNGDSNISISLPLLGDQLLSDFNVSLDDVSDAIDKVIEVRKVCIKLFNRNVFNCLAWLYYETECKYSHASSNDVCEKDTKRERYASPKIDDIYEKNEKHPVLKFDKTKNIVINKVPQDDSIGKKPDSGLLFIRVIEIENLDLPLPEDKTLRFCCTLDNGRHYITTPWIPFTKNAKINEEFELVANDDLEFTLTLRLDYQPSVDHKKKDFIFSRIFSSSKKQGALSSFNPPNCCLSNNGSFGRSYLSLKMFKDHAFGCPYTTTVSCMNEWTEKAVVKGRKRQILKVKSYIICQLKINAFYVPFVPGQAKETMPKSLSACVKDIKNAEWVSKLHYEGFLIQHGGDCLYRKRRYFRLSGLKLTSYHESSKSIRSNINLAKVKTILNDQQLSIDSKKMTRAVHTENNKQSSTLEGDNDYVLTQNGFCIKFFNGEIINFYADSEDEKARWVRVLDAVIKKANQVKPWCLYVLQKQKAMKRFPPKSALKKKKLSFLIYSN
>gi|44888990|sp|P25653.2|FIG2_YEAST RecName: Full=Factor-induced gene 2 protein; AltName: Full=Cell wall adhesin FIG2; Flags: Precursor
MNSFASLGLIYSVVNLLTRVEAQIVFYQNSSTSLPVPTLVSTSIADFHESSSTGEVQYSSSYSYVQPSIDSFTSSSFLTSFEAPTETSSSYAVSSSLITSDTFSSYSDIFDEETSSLISTSAASSEKASSTLSSTAQPHRTSHSSSSFELPVTAPSSSSLPSSTSLTFTSVNPSQSWTSFNSEKSSALSSTIDFTSSEISGSTSPKSLESFDTTGTITSSYSPSPSSKNSNQTSLLSPLEPLSSSSGDLILSSTIQATTNDQTSKTIPTLVDATSSLPPTLRSSSMAPTSGSDSISHNFTSPPSKTSGNYDVLTSNSIDPSLFTTTSEYSSTQLSSLNRASKSETVNFTASIASTPFGTDSATSLIDPISSVGSTASSFVGISTANFSTQGNSNYVPESTASGSSQYQDWSSSSLPLSQTTWVVINTTNTQGSVTSTTSPAYVSTATKTVDGVITEYVTWCPLTQTKSQAIGVSSSISSVPQASSFSGSSILSSNSSTLAASNNVPESTASGSSQYQDWSSSSLPLSQTTWVVINTTNTQGSVTSTTSPAYVSTATKTVDGVITEYVTWCPLTQTKSQAIGISSSTISATQTSKPSSILTLGISTLQLSDATFKGTETINTHLMTESTSITEPTYFSGTSDSFYLCTSEVNLASSLSSYPNFSSSEGSTATITNSTVTFGSTSKYPSTSVSNPTEASQHVSSSVNSLTDFTSNSTETIAVISNIHKTSSNKDYSLTTTQLKTSGMQTLVLSTVTTTVNGAATEYTTWCPASSIAYTTSISYKTLVLTTEVCSHSECTPTVITSVTATSSTIPLLSTSSSTVLSSTVSEGAKNPAASEVTINTQVSATSEATSTSTQVSATSATATASESSTTSQVSTASETISTLGTQNFTTTGSLLFPALSTEMINTTVVSRKTLIISTEVCSHSKCVPTVITEVVTSKGTPSNGHSSQTLQTEAVEVTLSSHQTVTMSTEVCSNSICTPTVITSVQMRSTPFPYLTSSTSSSSLASTKKSSLEASSEMSTFSVSTQSLPLAFTSSEKRSTTSVSQWSNTVLTNTIMSSSSNVISTNEKPSSTTSPYNFSSGYSLPSSSTPSQYSLSTATTTINGIKTVYTTWCPLAEKSTVAASSQSSRSVDRFVSSSKPSSSLSQTSIQYTLSTATTTISGLKTVYTTWCPLTSKSTLGATTQTSSTAKVRITSASSATSTSISLSTSTESESSSGYLSKGVCSGTECTQDVPTQSSSPASTLAYSPSVSTSSSSSFSTTTASTLTSTHTSVPLLPSSSSISASSPSSTSLLSTSLPSPAFTSSTLPTATAVSSSTFIASSLPLSSKSSLSLSPVSSSILMSQFSSSSSSSSSLASLPSLSISPTVDTVSVLQPTTSIATLTCTDSQCQQEVSTICNGSNCDDVTSTATTPPSTVTDTMTCTGSECQKTTSSSCDGYSCKVSETYKSSATISACSGEGCQASATSELNSQYVTMTSVITPSAITTTSVEVHSTESTISITTVKPVTYTSSDTNGELITITSSSQTVIPSVTTIITRTKVAITSAPKPTTTTYVEQRLSSSGIATSFVAAASSTWITTPIVSTYAGSASKFLCSKFFMIMVMVINFI
>gi|74622147|sp|Q8SWL3.1|ENP1_ENCCU RecName: Full=Spore wall and anchoring disk complex protein EnP1; AltName: Full=Host cell adhesion protein EnP1; Flags: Precursor
MKLLGFLIVGLSAISALKTKALHLTCEQELRPYSAVVDANCMAFALNGSNIHEAIKYLQAMNIKKAYVLYWNDHDLRGTPMVLYDNGALAPFDPYTNTAKYVLCVEACPCPGSKAASVGGFQAATSSEKIYVEGSARPAQCSEVCIEPVERRPHYKKIVVNPSPSNCIPCEPECYDSSSSSECNKKRCKTFPRICKEKCGSRRRGCPRKVEVLKSQKTYTFDIEKYRRRGEVVVRVCSKDSKEKFERFILSRNGEIRGNNNKNCILEPLPKCLRCPGQLHKLKKHIERKVCQEVCMYINAKCDIFVLVGDCDFYRVVVNDRRRYRNLHLKKVRGHKLRELIKHGLFGVEFGPLDLDR
>gi|84795035|gb|ABC65821.1| adhesin protein Mad1 [Metarhizium anisopliae]
MKSALSVVVAAAGVQQASATFGLLGGGGISFNFGLDWSGAKTFPCPGNVVNKCTPEQENGWDWSDVATGSLNTYAGFNFGGGWSCESNFGKRGDIQGRTFGLGKVISGSCDQGDEAGLSIGVGASAGIDAFSIDSFDMSTEFDARLEFHYDMPDGSVCKQTSDCKRGGSTIVNKQCGGAKKVRVIYPKQIIHKGISFSKKCKISCHKIKWHCGKPTPKPSTSVLTLPSTSTKVIQTTPVTTLQTYTTPSQQTTTPEKETTSSKETTTSAQQTTPGKETTPAQQTTPSKETTPVQQTTSGKETTPAQQTTPGKETTSSQETTSAHQTTPGKETTPAQQTTPGKETTPAQQTTPGKETTPAQQTTPGKETTPAQQTTPGQQTTPSQPTTAATTTPATTFVTTYDTTSTVYTTSTKTITSCGPEVTDCPGKTGPHIVTVTIPVSTTICPVTETRTQSQGVPTTVILPSKSETTVKEQPTPEQPTPEQPTGEKPNPVTSQPPQSTQTPPCPPVVPRCLNTFVDLKAKCADNKDASCFCPDKDFVKNIFDCIYAHGESDNIISEAISFFQGICGRYIPENPVIATGAETITQIITVTGTPHITQVPYTTVVVATTITENSSTQTISTEVTIPNIVMPTPTGGVPNQPPATASVPAGQNPPPVTGQNPPPAVTDQSPPPAITTGTGGVIPPKPTGSVPVTAGSGRVGAGLGMVLAVAAFVAAL
>gi|84795037|gb|ABC65822.1| adhesin protein Mad2 [Metarhizium anisopliae]
MKSVIAVAAIAAVASAHEARSPLDLGLKVGNLVGVDLCLGLHVKLPAGISIKTDDCPTQGPPAGCIDVWHPPHHVPMDGCDDNDNDEWHYVHPCDCKPEAPHTWTTSTVTQTQVKTLISCAPTVTDCPAGPHVTTVVVPATTTICPVPVHSTTMATVPAGNTLPATVPATMPGTVPATMPGTVPGTMPGSGPGTVPAVVPGTAPGTLPATAPAVTQAPVWTKPANQSMPATQAPPPAITTPVVVAPSPATTPSKASSPAVVVLPPVGTGAPPTGNWTTPPVMAGAAQNSQKVGAVVAMGLIAALLI
>gi|119370495|sp|P32768.4|FLO1_YEAST RecName: Full=Flocculation protein FLO1; Short=Flocculin-1; Flags: Precursor
MTMPHRYMFLAVFTLLALTSVASGATEACLPAGQRKSGMNINFYQYSLKDSSTYSNAAYMAYGYASKTKLGSVGGQTDISIDYNIPCVSSSGTFPCPQEDSYGNWGCKGMGACSNSQGIAYWSTDLFGFYTTPTNVTLEMTGYFLPPQTGSYTFKFATVDDSAILSVGGATAFNCCAQQQPPITSTNFTIDGIKPWGGSLPPNIEGTVYMYAGYYYPMKVVYSNAVSWGTLPISVTLPDGTTVSDDFEGYVYSFDDDLSQSNCTVPDPSNYAVSTTTTTTEPWTGTFTSTSTEMTTVTGTNGVPTDETVIVIRTPTTASTIITTTEPWNSTFTSTSTELTTVTGTNGVRTDETIIVIRTPTTATTAITTTEPWNSTFTSTSTELTTVTGTNGLPTDETIIVIRTPTTATTAMTTTQPWNDTFTSTSTELTTVTGTNGLPTDETIIVIRTPTTATTAMTTTQPWNDTFTSTSTELTTVTGTNGLPTDETIIVIRTPTTATTAMTTTQPWNDTFTSTSTEITTVTGTNGLPTDETIIVIRTPTTATTAMTTPQPWNDTFTSTSTEMTTVTGTNGLPTDETIIVIRTPTTATTAITTTEPWNSTFTSTSTEMTTVTGTNGLPTDETIIVIRTPTTATTAITTTQPWNDTFTSTSTEMTTVTGTNGLPTDETIIVIRTPTTATTAMTTTQPWNDTFTSTSTEITTVTGTTGLPTDETIIVIRTPTTATTAMTTTQPWNDTFTSTSTEMTTVTGTNGVPTDETVIVIRTPTSEGLISTTTEPWTGTFTSTSTEMTTVTGTNGQPTDETVIVIRTPTSEGLVTTTTEPWTGTFTSTSTEMTTITGTNGVPTDETVIVIRTPTSEGLISTTTEPWTGTFTSTSTEMTTITGTNGQPTDETVIVIRTPTSEGLISTTTEPWTGTFTSTSTEMTHVTGTNGVPTDETVIVIRTPTSEGLISTTTEPWTGTFTSTSTEVTTITGTNGQPTDETVIVIRTPTSEGLISTTTEPWTGTFTSTSTEMTTVTGTNGQPTDETVIVIRTPTSEGLVTTTTEPWTGTFTSTSTEMSTVTGTNGLPTDETVIVVKTPTTAISSSLSSSSSGQITSSITSSRPIITPFYPSNGTSVISSSVISSSVTSSLFTSSPVISSSVISSSTTTSTSIFSESSKSSVIPTSSSTSGSSESETSSAGSVSSSSFISSESSKSPTYSSSSLPLVTSATTSQETASSLPPATTTKTSEQTTLVTVTSCESHVCTESISPAIVSTATVTVSGVTTEYTTWCPISTTETTKQTKGTTEQTTETTKQTTVVTISSCESDVCSKTASPAIVSTSTATINGVTTEYTTWCPISTTESRQQTTLVTVTSCESGVCSETASPAIVSTATATVNDVVTVYPTWRPQTANEESVSSKMNSATGETTTNTLAAETTTNTVAAETITNTGAAETKTVVTSSLSRSNHAETQTASATDVIGHSSSVVSVSETGNTKSLTSSGLSTMSQQPRSTPASSMVGYSTASLEISTYAGSANSLLAGSGLSVFIASLLLAII
>gi|126136050|ref|XP_001384549.1| Fasciclin and related adhesion glycoproteins [Pichia stipitis CBS 6054]
MVRLGSIAAFTALLTAPLALAQDVACQVNGVTVQVVDLATGVCTFPIPAELPTIFEFNSIQDFNVEFYYTIVNNIRYFTDIVNAGRTIEIPAIELYGGANAPLYQVHVEEHLASNTTLSIRKRLLKQVELNERDAASDFADSLKTLDGTLVSDTTFSVVDATGASSSSEGTGASTGAGASSEGGATTVTDVATTVVTITSCSEDKCSLATVPATPKLTTETINGVVTSYTTYCPLTEVTELSTTVVTITSCKEDKCVLTTVPATPSEATTTVEGVETIYTTYCPISEETPYVTVSGTPVPATPAVVSKTTEGVVTSYTTLVAVTETVAAAEQTPAAPGAPEVTPAAPAAPGVETVASAPGSTVAPINTFEGAAVSNYGKSLLAIALIPLAYLI
>gi|149386703|gb|ABN66640.2| extremely serine rich protein - mucin-like protein [Pichia stipitis CBS 6054]
MRITTVLNTIVLASAVVSADGKPNNNVINQKRGFFDSLLSGLTGSSSSPAAAAPISASVQADTPVADANADAVVAAPAAAPAAAAPVAAAPQSVPILASSPVTAATVAAAEANTLINTLADAATSSSGESKFFDLFGVDSSSSLYNSSSSESSSSSTSSSSTLLTTTTPGTTTTSTGIDNLDGLFGSSNPTRSSQAINTLLPTSSPIQSTTSTAKGLFALLGLGNAATKSSEELSSSTGVSSSTVSSSSSSEDIFELLGLSESVSSSSESSSSASSADLFGLLGLEDSSDDSSSSVVSPSASSSIAAVTTTNRFAALFGLGGSSSSSSAVIALPTTSSAKLLVASSTVSSVSSNSPTPNALARLFGLGTPSSSESSSSSASASDIFDFLNNDNTVNTSSTSAGKLGFAAVAAVSDSDSLEDCTDDDTPTTSYSIPDLSDITDISLSTDFTDSVSSDEDDCSDEISNTVVPTSYSIPDISDITGDATSGPASTDIAASSDEDDCSDEISNTVVPTSYSIPDISDITGDATSGPASTDIAASSDEDDCSDEISNSVVPTSYSIPDISDITSGVTSGPSSVASSDDAISSDEDDCSDEISNSVDPTSYSIPDISDITSGVTSDPSSVASSDVAISSDEDDCSDEISNSVDPTSYSIPDISDITSGVTSDPSSVASSDVAISSDEDDCSDEISNSVDPTSYSIPDISDITSGVTSDPSSVASSDVAISSDEDDCSDEISNSVDPTSYSIPDISDITSGVTSDPSSVASSDVAISSDEEDCSDEISQSVDPTSFSIPDLSSEVTDPISFTESSDDDDETDCSEETKPPIVSTEVTTVTTTSHVTIVTGGSTIVSVITNKVTSTVEEDDDDEYDCESTVTEVVTNVISNNGVVTTITNIVTRTTIVPGDGDYATTITDDDDYETVEVDCDETVYETHYRTTTVVNNGVAQTTVITVTNTYTYENEETGWSEEEEDCDEPTTTVINYVTAIADSGSSGSSGSGSVGSGSSGSGSSGSGSGGSWWGSLDECYDDAEDEDDETCDPSCPCPEEEEEVTTIYGTVTKVSAGVTQAVAEAVTTKVVTKAAQVTKSIEAVTTVAEVHTSTITSIYTSKGQTYVTTVISKETSIVTYCVEEEDVETIEDGETKVITTAKTIAKTTAKTAATTESLDSEETDCIDEDWETSTDILTSSETSADESSEVATPTNESSSEDAIPTVESSATHSVTETNTETTLPTVSQGSSSPSSTLITTTSSSASNSTFLDSLFERAVREATDSESSYVPEATQVNGGIRSLAPTGVILMLATVLATIVL
>gi|149388006|gb|ABN68418.2| Gastrin mucin-like protein [Pichia stipitis CBS 6054]
MDLDGESTDADENGDLEPSFETALSTTSEEPAQLRDNPMDGSVSQNQTQLSSTMDSFETSVSKNFHDHVIGQVHDQEMAANDENEMVSTSLESTSRSTDLPEQEDSLLIHHQHENAKTQKNKENLQNSQKNTGNLQNSKKNSKNSKNSKTTQPNVDQIFPILGTASKSAKTGLRTFNIAKQVPIPILNPKNGPSASQLQKVIVDRDSSPILQDAKTRRKQLTELHETTGHLSEEQYRQLANTYYLQKYANSLSDLNWAGQEERLKAWNVPQDFCLTALGEIARNSNEKRYVRLQIDAFYNKNDHLDQRHSMRAEEMAKIIEKHLTETIPNKWPMVSQNNNKTLNELHKSLEFLKSQFDPGSNDEFEATKDIKDKMQQLSREISFSATMRDVKDKFHTIVRDNTHVDFRFGSIVTQDRIPESAQQKSTPMTTWLERFQQLFHSPYVGSEDTFEFQLSLVRPKQLSNMYLVGIKASSDFPDPRDILDIMFHTKDFEIPQYIDTSLPSRKPSRRQDRIPYEILHQFIRKAPILNYTDKKADFTHVSFFLIGSNSDNIPNRKSIFLENVQLDIISSYQFCFRCHNNKHTTKRCPVPKSTTLFQSRPLTQWPTKVPSPNKQNHPITLTTGPRTTNQDGDGFSRPTKRSRQKTTPSPPTIPQQQNSFEVLPIEDLTTQEVTAEETEATRNRPNTVSSTPQAPSRHETPKAINKNNDKAPEISTQDDEMVYYTDDEEPSTINDEDTQLAPSTLIEQQQKNSKVDTTPNTPQYTTDMLPSKHAPKSNSRSQPVTPSRPTSMLPSKHAPITSSKSQPVTPARLGSKVLKPASTGKKPWTPTPTPRSTNGPSGSPARTPTTSIRLPSLLNNSRTNYSELRESQMGSTISFPESMRTSNLNIPDSSLILQTQIEEATQVDSPGQQQAPGHNPLTDDNSDLSMDIEDINVHSDNTNY
>gi|151944572|gb|EDN62850.1| a-agglutinin anchorage subunit [Saccharomyces cerevisiae YJM789]
MTLSFAHFTYLFTILLGLTNIALASDPETILVTITKTNDANGVVTTTVSPALVSTSTIVQADTTTLYTTWCPLTVSTSSAAEITPSISYATTLSRFSTLTLSTEVCSHEACPSSSTLPTTTLSVTSKFTSYICPTCHTSAISSLSEVGTTTVISSSAIEPSSSTSTSSSSTSTSPSSTSTSASSTSTSSSSTSTSLSSTSTSSSSTSTSSSSTSTSSSSTSTSPSSTSTSSSLTSTSSSSTSTFLSSTSTSSSSTSTSPSSTSTSSSSTSTSPSSKSTSSSSTSTSPSSTSTSSSSTSTSPSSTSISSSSTSTSPSSKSTSSSSTSTSPISTSTSPSLTSSSPTLASTSPSSTSISSTFTDSTSSLGSSMASSSTSVSLYSPSTPVYSVPSTSSNVATPSTTSSTVETTVSSQSSSEYITKSSISTTIPSFSMSTYFTTVSGVTTMYTTWCPYSSESETSTLTSMHETVTTDAKVCTHESCMPSQTTSLITSSIKMSTKNVATSVSTSTVESSYACSTCAETSHSYSSVQTASSNFVTQQTSSTKNWESSMTTSDEDFNKHATGKYHVTSSGTSTISTSVSEATSTSSIDSESQEQSSHLLSTSVPSSSSLSATLSSDSTILSFSSVSSLSVEQSPVTTLQISSTSEILQPTSSTVIATISTSTSSLSATSTSTPSTSVESTVESSSLTPTVSSISLSSSSAPSSLQTSVTTTEVSTTSISIQYQTSSMVTISQYMGSGSQTRLPLGKLVFAIMAVACNVIFS
>gi|154845482|gb|ABS88292.1| hyphal wall protein 1 [Candida albicans]
MRLSTAQLIAIAYYMLSIGATVPQVDGQGETEEALIQKRSYDYYQEPCDDYPQQQQQQEPCDYPQQQPQEPCDYPQQPQEPCDYPQQPQEPCDYPQQPQEPCDNPPQPDVPCDNPPQPDVPCDNPPQPDQPDDNPPIPNIPTDWIPNIPTDWIPDIPEKPTTPATTPNIPATTTTSESSSSSSSSSSSSTTPKTSASTTPESSVPATTPNTSVPTTSSESTTPATSQESSVPVTSGSSILATTSESSSAPATTPNTSVPTTTTETKSSSTPLTTTTEHDTTVVTVTSCSNSVCTESEVTTGVIVITSKDTIYTTYCPLTETTPVSTAPATETPTGTVSTSTEQSTTVITVTSCSESSCTESEVTTGVVVVTSEETVYTTFCPLTENTPGTDSTPEASIPPMETIPAGSEPSMPAGETSPAVPKSDVSATESAPAPEMTPAGTETKPAAPKSSAPATEPSPVAPGTESAPAGPGASSSPKSSVLASETSPIAPGAETAPAGSSGAITIPESSAVVSTTEGAIPTTLESVPLMQPSANYSSVAPISTFEGAGNNMRLTFGAAIIGIAAFLI
>gi|221328800|gb|ACM17844.1| cell wall protein [Metarhizium anisopliae]
MQLAGLFVLASAALGAVAQYDDALYDDVQYYTENRPVATVYGGGKSQDIQDHRCHVLQSPVGGQVNSIEVRQPHYCQLFLDNNCNREWIAGTYFYQGSRRQPVHGKATQAHTIRCVPGRG
>gi|223642884|emb|CAX43139.1| adherence factor, ; adhesion and aggregation mediating surface antigen, putative [Candida dubliniensis CD36]
MSSFNSNPNPANTQNLSSFQFQPPKEDVIFDPHQMSLSVPQSRYYASSLMQQPQQQQPQSQASQQQQQQQQQQQQPFLMNIPPAFTQSQPQQMVYAMPPLQTQQSSSSTATTNNVVPSHHFNQQQQSQQYQQLQPQQNNMQFFDNAIPNYLIMNQTISPSQTQTTTQPNVPYYNYSTQPQLQSAQPIPHSQPQPQPQPQPTQQRSNRSRPQSSFSKPRGSRSTGIKKQSPITSGSTGTGPARNTGAGITAIANSTISTNNNNKLSVSAPVNVIYANLPERLQQVLPAPPLSRAPVRPDVTVNLTSKRAKRKSKFTPEQDDMIVSLKKKGKSWVEIAEITGVGSYLAARNRFQVIVGQQGNNNSSAWDNTDKLFLNQLLDAGEIEKWRFICCELNKSTNKNFTDYECREMIRQLFWMNPASFGVNEETIIESQKEKKLTEKTIEQREQQRKKRASASHSSPDSASVNTTATTTTTTTTTTNNNNNLQPEVKYIDPQYKNYQNQLMPSQNTGSNATKISSTTPPPPPQSLSNNINTINKNIASSSLGNASFPQEQQSLHSNQHHHNQHHQHPLLHHHQYQQQSSLPPPTTISSTIPTSSLSMQQQQQQQQQQQQQQQQLYNKQFY
>gi|223643626|emb|CAX42509.1| adhesin protein, ; hypha-specific cell wall protein, putative; pH-regulated antigen, putative [Candida dubliniensis CD36]
MNYLLICLLFAFSVAAPVTVTRFVDASPTGYDWQSDWVKVFPIDQSCNATEYNQLSAGLQEAQLLAEHAKDHTLRFGNKSPFFRKYFGNETASAEVVGHFDNVVGADKSSILFLCDDLDDKCKNDGWAGYWRGSNHSDETIICEYSFVSRRYLSQLCSSGYTVSQSKTNIFWASDLLHRFWHLKSIGQLVIDHYADTYKEVLELAQENSTYAAKNSQSLIYYALDVYAYDVAIPGEGCNGDGTSYKTSDFEIGQDNEHSSESGTSSTASSSDQHTDSNPSTTTSASSHCHTHADGEVHC
>tr|A3LUP7|A3LUP7_PICST Floculation protein FLO1 OS=Pichia stipitis GN=FLO1 PE=4 SV=1
MTIRSIYFLIFGFILNLALGADPGACVPDIRTSSPGFRATFYPYENAYVDGAPNYNPEDAYFPDANINYLLTGYRNTPIQGATSGVTEPAFSYGYPTDPYLIQWEDLASDYVYGVFTSVSNFTLELTGYFLAPETGEFAIEVTADNGAVVTFGAGQAFECCNTQILSNDGEFTLFSNEEFNGSLPNILSEPQRLTAGFYYPIRISFVNTAGPAALDLVITTPSGIRITDFDETIFSFLDVGSNCPYVPPTVTFTTPWTGTTTRTITHTPSSDGDTITVEIDTPVPTTTFTTPWTGTTTRTITHTPSSDGDTITVEIDTPVPTTTFTTPWTGTTTRTITHTPSSDGDTITVEIDTPVPTTTFTTPWTGTTTRTITHTPSSDGDTITVEIDTPVPTTTFTTPWTGTTTRTITHTPSSDGDTITVEIDTPVPTTTFTTPWTGTTTRTITHTPSSDGDTITVEIDTPVPTTTFTTPWTGTTTRTITHTPSSDGDTITVEIDTPTSGPPTTTFTTPWTGTTTRTITHTPSSDGDTITVEIDTPVPTTTFTTPWTGTTTRTITHTPSSDGDTITVEIDTPVPTTTFTTPWTGTTTRTITHTPSSDGDTITVEIDTPTTGPPTTTFTTPWTGTTTRTITHTPSSDGDTITVEIDTPVPTTTFTTPWTGTTTRTITHTPSSDGDTITVEIDTPVPTTTFTTPWTGTTTRTTTHTPSSDGDTITVEIDTPVPTTTFTTPWTGTTTRTITHTPSSDGDTITVEIDTPVPTTTFTTPWTGTTTRTITHIPSSDGDTITVEIDTPTTGPPTTTFTTPWTGTTTRTITHTPSSDGDTITVEIDTPVPTTTFTTPWTGTTTRTITHTPSSDGDTITVEIDTPVPTTTFTTPWTGTTTRTITHTPSSDGDTITVEIDTPTTGPPTTTFTTPWTGTTTRTITHTPSSDGDTITVEIDTPVPTTTFTTPWTGTTTRTITHTPSSDGDTITVEIDTPTTGPPTTAFTTPWTGTTTRTITHTPSSDGDTITVEIDTPVPTTTFTSPWTGTTTRTITHTPSSDGDTITVEIDTPISIATFETVQTTFSKYTSFWSNFTEEITSDIGKTVIDISTTVITIKSCENDYCDQLVRTTGYQVVTTTIDETVTEFTTFCDIPSTTAEDQILSAASDLEGSTSSEVTTVYFKDDTTTYLISQTVTNTGISTITTYSYQENEDYVSTGTSKDIDQNEILSGELTITSTKSGDTKHSQDSSATQKFDYSNQLTPVTVVPQVSSTNVPEVYHVQSEGGGANTYKISFWSVILALVVVFEF
>tr|B6JV38|B6JV38_SCHJY Cell agglutination protein mam3 OS=Schizosaccharomyces japonicus (strain yFS275 / FY16936) GN=SJAG_00239 PE=4 SV=1
MKVKSLSLRNGSRRSLFALFASLLSVSVDAIPHHGLYGGDAVSCALTKTVHASYTTTKTHTVAELCSAPQVTSTIPVTYTEYLYFTTPGVYTVPCSGPASTSVVTTVDTCPASTVYETVSTSVVTATVAYPTTVFSTSYAASCSCYETQTFIYNPTASPDFSLPQGGAAATVGGGSAEGSPATTATSTTTINAAVKSGSSAAQGSSPCSGSTVTYTLTSTYYTTLKVPTTLSCSTPTTVSLGSETVTVTNVPTVTVVTYTTTVPKSVVCSPTVTYITETTVIPVTETLTYPVTITTDDTHNTVSVVTSTSTRTSYLTTLVKPTFTVTEGSECTTKTESDAVVVVVPTTKTLTQYVTRTKSGVQSQESAGSAVTETVTSFGAVYTTVRYENISTTVVPSVATATVTTGSVAFTTTIVNGNATTVEIVVPTGVVTKTVTAGSVGFTTTLPVSGSTTTVEVIVPTNAKTVTETVTLGSVGYTSTFVADGTTTVEVVVPTNVKTVTETVTAGSVGYTSTFVSGSTTTVEVVVPTNASAITETVTYGSRAYTTTLPVNGSTTTVEVVVPTNIKTVTETVTLGSVGYTSTFVSGSTTTVEVVVPTNPAVVTETVTYGSVGLTTILPVSGNTTTVEVVVPTSAVTVTETVTSGDVAYTTLLPVNGSAATVEVVVPTNAKIVTETVTYGSRAYTTTLPVNGSTTTVEVVVPSNAKVVTETVTLGSVGYTSTFVKDSTTTVEVVVPTNARVITETVTFGSRGYTTTLPINGSTTTVEVVIPTNAKVVTETVTLGSIGYTSTFVADGTTTVEVVVPTNVKTVTETVTAGSVGYASTFVSGNTTTVEVVVPTSAVTVTETVTSGNVAYTTLLPVNGSTATVEVVVPTNAKIETETVTTGSVGYTSTVVGGSTTTVKVFVPTNAKIVTETVTYGSRAYTTTLPVNGSTTTVEVVVPTNAKVVTETVTLGSVGYTSTFVADDTTTVKVVVPTNPAVVTETVTYGSVGLTTILPVSGNTTTVEVIVPTSAVTVTETVTSGNVAYTTLLPVNGSTATVEVVVPTNAKIVTETVTYGSRAFTTTLFVSGTTTVEVVVPTNAKTMTETITSGSRGYTTTLPINGSTATVEVVVPTRPAVVTETVTYGSIGLTTTLPANGSMTTVRIVIPADFAFVTQTVTYGSVGLTTTLPGIGNTKTVEVILPVKPTTVTETIVSGNVGYTSTRPINGSTVTVDVVIPKRQATLTQTVTFGNVEYTSTIPASGSIPGTVIIVEPTKPGTVTKTLTSGFVQYNSTVPASGSVSGTVLVVEPTNAETVTRTITSGDVEYTATTIPASGSVLGTVIVVEPTKPGTVTKTVTSGFVQYNSTVPASGSVSGTVLVVEPTNAETITRTITSGDVEYTATTIPASGSVLGTVIVVEPTKPGTVTKTLTSGFVQYNSTVPASGSVSGTVLVVEPTNAETVTRTITSGDVEYTATTIPASGSVLGTVIVVEPTKPGTVTKTVTSGFVQYNSTVSASGSVSGTVLVVEPTNAETITRTITSGDVEYTATTIPASGSVLGTVIVVEPTKPGTVTKTVTSGFVQYNSTVSASGSVSGTVLVVEPTNAETITRTITSGDVEYTATTIPASGSILGTVIVVEPTKPGTVTKTLTSGFVQYNSTVPASGSVSGTVLVVEPTNAETVTRTITSGDVEYTSTTIQPSGSVPGTVIVVVPSAHSTVMSTDFYASTDYVTTVTASGVDTVIVGIPTAECNGVRGLAYAAYDYDDPSKTQFCKMTVTNTSAFTRPAYFGSSNLTQTSPLFTGVFSSNTEVPEWTSSRYLPAYPPNAAAMSKTSAACKALVYQFFFRAPVTSTYTFTVQNVDDVFYGWFGDKAISGWSNTNYDAYAKWRRSATGMGSWSLGTLQADSFLPVRLIVANGYNVGGFNFHFVDGNGDVLMTTAYTYTATCNQEFLPFGRGNGGVDN
>tr|B6K558|B6K558_SCHJY Cell agglutination protein mam3 OS=Schizosaccharomyces japonicus (strain yFS275 / FY16936) GN=SJAG_03826 PE=4 SV=1
MAPSSISFSRMRAQALFIFFASLLSTSIEAVPRHGLYDRDAASCTVTQTVHANYTVTKTDTVTELCAAPQITSNVPVTFTEYSYFTTPGVYTVPCGCPESTSVVTTVETCPASTVYETVTNSVFTETASRPTTVYSSSYAPSCSCYETQVYVYNPAVTPGSPSGGSANDNPAQGSAPLGAPVTYTLTSTYYTTIEVPTTVTCSTPTTITLGTETVTVTDVPTVTVVTLTKTVPETVICSPTVTYVTETTVIPITETIASPITVTKGFWGGKSVMTSTLTQVTYVTTVVKPTVTVTEGTVFTTTTETDVVVIKVPTTKTVTEAVTQTYTDLQSQKSADGVVTETVTSSGAVYTSAKYVNGSTVTETVTSNGAVYTTTRFGNNSTVVVPTTATETISSGSVVYTTISTNNGTNANLVTKTITSGSVGFTTTLVGGSTTTVEVVVPTNPFVVTETITSGSVAYTTTVVSSSTTTVEVFVPTNPAVVTETVTSGSIGYTTTLPVNGSTTTVEVVVPTNVVTVTETVTSGSVAYTTLLPISGSTATVEVVVPTNPAIVTETITSGSVAYTTTVVSSSTTTVEVFVPTNPAVVTETVTSGSIGYTTTLPVNGSTTTVEVVVPTNAKTVTETLTSGSIGYTTTLPVSGSTTTVAVIVPTKPAVVTETVTSGTVGLTTTMPVNGSTTTVRVVVPANLAIVTETITSGTVGLTTTLPVSGSTTTVEVIVPVNPTTVTNTIVSGNFGYTSTRPINGSTVTVDVIVPTNPGTITQTITSGFVGYTSTIPASGSVNGTVIVVEPTNPGTITQTITSGFVGYTSTIPASGSVNGTVIVVEPTKPGTVTQTTTSGFVGYTSTIPASGSVNGTVIVVEPTNPGTVTQTISSGSSTFTSTTIQPSGSVSGTVVVVVPTPTTFTTFITTGSVGSTTTISSDGTPTEVVYVPTAACSGILGMNYAIYNYTLPDWKEFGTTGHCYAKSFDRPAYFGSSNLKEDALFTGKINTGESMVFPSSLYLPDYQPGMKETKANLKVLVVEFFFRAPASGNWSVQFSKIDDVAFGWIGDTAISGWSNKNHYFYSVGYTDNSKGNIVTDAPTSPLGEMTAGDYVPIRIVLGNGCTYMALDFEFCNDDICYKPSDFAYTETCNKKFLPWGTGNGGLDD
>tr|B9WCM0|B9WCM0_CANDC Cell wall protein,  (Cell wall adhesin, putative) (Cell surface flocculin, putative) OS=Candida dubliniensis (strain CD36 / CBS 7987 / NCPF 3949 / NRRL Y-17841) GN=EAP1 PE=4 SV=1
MKVSQILPLAGAVSLASGFWIPDFRNNQKSNSYPGQYKGKGGYQDDCGDNYKKGYKSKTYSKVKSRTTTDCITSTSPKGSTTRYTKDVVDSTSYTTDTAYTTTVITVTKCDADSCSRTAVTTGVTIITVTTNDVVTQYTTYCPLTSTPTIVSSTPLSIPSSSVSTDTTVATTSTTPCDTVSTGTTYGTTSTTPCDTVSTGTTYGTTSSYSSSVSTGSSSSYSSSVPSSSVSSGTTSSYSSSIPLSSVLTGSSSSYSSSVPTASSSSSVSSSSVSSGTTYGTTSTPCDTISTGTTSTTPCDTVSTGTTYGTTSSYLPSVSTGSSSSYSSSVPSNSVSSGTTYGTTSSYSNSTTYGTTSSYSSSVPSSSVSTGFSSSYSSSVPSISVSSGTTYGTTSSYSSSVSTGSSSIYSSSVESSNVSSGTTYGTTSSYSSSVLSSSVSSGTTYDTTPSYSNSTTYGTTSSYSSSVPSSNVSTGSASCIIMTFAGASGETSTSEFCFPSTATSEVESSTETTSSASSSTYSTTEETTPVGSTVIVPSTTVITVTSCSQNKCSLSSVTTGVVTISSAKTIYTTYCPISSSVTIPVPSTSTPDTPATPGTETTPGTETTPGTPGTETTPATPGTPGTETTETTPATPATPGTETTPATPGTPGTETTETTPATPATPGTETTPATPATPGTETTPATPATPGTPGTETTPATPGTETTPATPATPGTETTPATPGTETTPATPGTPGTETTETTPATPATPGTETTPATPATPGTATTPGTPGTPGTETTPATPGTETTPATSGTETTPATPGTETTPGTPATPGTETTPATPGTETTPATPATPGTPGTETTPATPGTETTPATPGTETTPGTPGTPGTETTPATPGTPGTETTPATPGTPGTETTPGTPGTPGTETTPATSGTETTPATPGTETTPGTPATPGTETTPATPGTETTPATPGTPGTETTETTPATPATPGTETTPATPGTETTPATPATPGTETTPATPATPGTETTPATPATPGTETTPGTPGTETTPATPGTETTPATPGTETTPAVPETPTTSGTETVPDVCTEMVPSTTVIAVSSCSEDKCSVSSVTTGFVTVSSEKTVYTTYCPISSSTTTPVVPETSGTPGESQPATTTGTPDEHQPGTTQPVSVLSTSQVVTESDEYSTVTVHSTSTAGQQPGANPSVTTNGPEVEASSSVLANPVSSVTTSTIAGSNETSVPSAQFSSFEGSGSALKKPYYGLAVAALIYFM
>tr|C4R9C9|C4R9C9_PICPA Contains GLEYA adhesin domain OS=Pichia pastoris GN=PAS_c034_0002 PE=4 SV=1
MQNTNDKLIIRTFYSISTIHGLLSINIFSDTRVYKFAIYSTDAVSLEPRTKNNMSLVTVLACFIIFAAHAFGQDTFYMLKVRTLTPNGYPLADSLSNPMQYWDLYYVPGGPRRLESSFVNWQPTTAAPINQFYCRLGTDGHMTGYNRVTGSVIGKLSFGTNAATALAFGSYDGDPSYPPQAFSISSSVSGTMTYLNVHYVNARSITWYSTTTATGETNVYINVASTGYTGDRTTYQAELWVEPFVPNIPVDTTTSIWTGSQTSYTTEVGENGGSTVIELIPTPPADATSTWTGTYTTRTTDADGSVIEQIPTPSADTTSVWTGTYTTWTTDADGSVIEQIPTPSADTTSVWTGTYTTWTTDADGSVIEQIPTPSADTTATWTGTETSYTTDVGEDGSSTVIELVPTPSADTTATWTGTETSYTTDVGEDGSSTVVELVPTPSADTTATWTGTETSYTTDVGEDGSSTVVELVPTPTPSADTTATWTGTETSYTTDVGEDGSSTVIELVPSDTETATNIVETPVPSSGVSDGVSVFDGFNVEVFHYPADNYELANEIGFLSYGYENLGLVTNATGVSDINFDTDSNWPYYIDRDALGNTGSYVNATIEYEGFFRAPVDGEYVFSFSNTDYNSILFVGSPAAAGQALQKRRVQFLKPETSPDHVLLFNNTRDLGQTISTTQYLLADQYYPLRVVIAAISQHALLDFQIKLPNGALLTQYQGYVYNFALEGSESTTVIGDKTSTWTGSYTTWTTDSDGSTVVVVPSATITADKTSTWTGSYTTWTTDSDGSTIVICPSITSDHNDKPSESTLTDGSISTTVVTVTSCDIEKCTKTTALTGVTETTLTTGGTTTVVTTYCPLPTDIVTVKTTSISGSEVLQTIYTAKPSHVVPNVHTLTVTITREVCDAFTCTQATIVTGEILKTTTLADTHSTTVVPVYVPLESYQSAVELSTLETVLKSSDFASGSAVTAGSAQPSYQSGGVAESSLTGSELEAHSTSDTVSQPSTISPQTGEANALRWSSFFGAALVPLVNVFFV
>tr|C5GR14|C5GR14_AJEDE Adhesin WI-1 OS=Ajellomyces dermatitidis ER-3 GN=BDCG_07013 PE=4 SV=1
MPDIKSVSSILLLVSSSLVAAHPGGARYPRDDKYPVNVKYSEHFRHPKCDWHLWDQWCNGDGHKHFYDCGWGLTHPNYNYRLWKYWCDTKVHYNCELDESHLKYDAGLFKSLCTGPGKHLYDCDWPTSHVSYSWYLHDYLCGNGHHPYDCELDSSHEDYSWPLWFKWCSGHGRHFYDCKWDNDHEKYDWPLWQYWCGSHDKDPYNCEWDSSHEKYDWELWNKWCKDPYNCEWDSSHEKYDWELWNKWCKDPYNCEWDSSHEKYDWELWNKWCKDSYNCEWDSSHEKYDWGLWNKWCKDFYNCEWDSSHEKYDWGLWNKWCKDPYNCDWDSSHEKFDWGLWSHWCNDYDKYPYNCEWDSSHKEYDLTLWNLWCSSYDKDPYKCDWDLWNQLCSGNGHHFYDCDWDVSYPGYDSHLWDLLCTNNPYNCEWDSSHEKYDWDLWNKWCKDPYNCDWDSSHEKYDWELWDKWCKDPYNCDWDSSHEKYDWDLWNKWCKDPYNCEWDSSHEKYDWELWDKWCKDLYNCEWDSSHEKYDWKLWDKWCKDSYNCDWDKFHEKYDWELWNKWCKDPYNCEWDSSHEKYDWELWDKWCKDPYNCEWDSSHEKYDWELWDKWCKDFYNCEWDSSHEKYDWELWDKWCKDSYNCDWDKFHEKYDWELWDKWCKDSYNCDWDKFHEKYDWDLWNKWCKDSYNCDWDKFHEKYDWELWDKWCKDSYNCDWDKFHEKYDWKLWDKWCKDFYNCEWDSSHEKYDWELWDKWCKDPYNCEWDSSHEKYDWELWDKWCKDFYNCDWDKFHEKYDWDLWNKWCKDPYNCEWDSSHEKYDWELWDKWCKDPYNCEWDSSHEKYDWELWNKWCKDPYNCEWDSSHEKYDWELWDKWCKDFYNCEWDSSHEKYDWELWDKWCKDPYNCEWDSSHEKYDWKLWDKWCKDFYNCEWDSSHEKYDWELWDKWCKDPYNCEWDSSHEKYDWELWDKWCKDFYNCEWDSSHEKYDWKLWNKWCKDFYNCEWDSSHEKYDWKLWNKWCKDFYNCEWDSSHEKYDWKLWNKWCKDFYNCEWDSSHEKYDWELWNKWCNKHDEHDKHPWCPVCDPLSGANRCHPTTSCIGTGHSYYCACRAGYKSSHYSHDHKNFRLPFPGYEFLVFTPPGTECDVLCDGYPHKPAHKLCSEVKVHNYCEP
>tr|Q4X1F7|Q4X1F7_ASPFU Adhesin,  OS=Aspergillus fumigatus GN=AFUA_2G10130 PE=4 SV=1
MKNLSILTSLLLASASLVFSSSIPPKCGTCNPLSGENHCDITTSCINTGTRFHCACRAGYKASKDNHDVSKQFRLNVPNYQFLVFTPESTECNTLCDNPYGASPDLCAEIPIQDKCAIYYPLRIFYINREGVGGLTVTFKDADGVLHKTFKNFIFSIPDGKECPVPVHTTTVPWDESYTTTFTTVSEYTNDSGKTVTENVIVVQTPEVHTATTTYTGWTGTETKTYATETITVTGEDGIPTIKTIYSVKTPEVNTATTTYTGWTGTETKTYATETITVTGEDGIPTIKTIYSVKTPEVNTETTTYTGWTGTETKTYATETITVTGEDGIPTIKTIYSVKTPEVNTATTTYTGWTGTETKTYATETITVTGEDGIPTIKTIYSVKTPEPETTAHTATTTYIKWGGKITTTYATEKVTFTGEDGKPTIETIYYVKTPVEKTPYGHTSTTAYTSWGGKITTTYATEKVTFTGEDGKPTIETIYYVKTPVEKTPYGHTSTTAYTSWGGKITTTYATEKVTFTGEDGKPTIETIYYVKTPVEKTPYGHTSTTAYTSWGGKITTTYATEKVTFTGEDGKPTIETIYYVKTPVEKTPYGHTSTTAYTSWGGKITTTYATEKVTFTGEDGKPTIETIYYVKTPVEKTPYGHTSTTAYTSWGGKITTTYATEKVTFTGEDGKPTIETIYYVKTPVEKTPYGHTSTTAYTSWGGKITTTYATEKVTFTGEDGKPTIETIYYVKTPVEKTPYGHTSTTAYTSWGGKITTTYATEKVTFTGEDGKPTIETIYYVKTPVEKTTYGHTSTTAYTSWTGEYSTTFATKVVTIIGGDGKPTVKTIYSVQTPESVKPSFSGWFSNTTTSHTITSSSTSSDSTTSDITSTEPIFSLTTVTTTSNGVTTVYTTTCPIDTTLTESTSCESLTSKSKTEHETTSSQISYSTNSKEEEGEEDVFNNERPTSTESNEELISSTQIVSLSQTEVTPSSDIIITSYASSATETVQEQHSFEGETQTLSSSSSTADTISVFEGSAVKLLVTPFIAVFLALL
>tr|Q6DTM7|Q6DTM7_CANGA Epithelial adhesin 6 OS=Candida glabrata GN=EPA6 PE=4 SV=1
MNLSSFTPSLRWLIIWTSLIPLLLAKDDYSSSLSNNNLGWTDPTEFPLGCSPNVTTPKNGLSMELYSYDYLKSGSNPCWDAAYLDPNYPRTGYKSHRLLAKVENVAGNINFYYHAPMGCTSLFDTLPQAYNYRTPLTMTNFTMLLYGYFKPKVTGYHTFTISADDLLFVNFGAGNAFDCCKRESSADDFGNYQAYAVWGSQTAKDDLTVHLDAGLYYPIRIFFNNRDNDGALSLTLKTESDSNPVIDFSDYFYSFDDTKDGCPGLVSYDTSCASVDSSTIIGVDYLTETPNKNLVPITRTIYHLGIPCTLSTTGKLCSTGFYDPLADSCVPTTKLSTLITSEPSSESSSETLYYSSSRSPSSSVSYSEHTSINSSSPISSITNSTPSLSSQYTSTKFSSITNSTKSPYSPSRSSSSSDISSETNSESSVYTLPSSSKPITSKTYQKNSTGVMSTSTDVKSTTLCSSVPTSKFGSSRSLESSVIDSTSSFVNNTNHQSFTTESGTTSVNPSNLSTQISRMSSFSTFAKATTKISSSVQTSSHILQSPTTVSYMDHTRNRTEASCSLDITNKLLFQQCAFNSVPEFHSKTQMSRSQIPFATYTTSSDKSVYYSSSGSASGIMVSIESSIGFSISKTNSENTKNPHSIILQIQSEEAFTNYATTTETSSKFKLADNNDSTNVGNIQIETIIQGSGSDLVTMSGATVLFFFIVQLFGMF
>tr|Q6VBI9|Q6VBI9_CANGA Epa2p OS=Candida glabrata GN=EPA2 PE=4 SV=1
MNWKIALFCWTFFLQALNAQNLGAMQSDKYFPKSKDPTSFPMGCSPQVLKTQPGLAVKLYSYGHPVPGCAYNTYQYPDFPRSGYKKERKLADITGVNGRIDIDLKPNDPCRVLSGNLPSNYNYQNTLTYTNFTMILYGYFQPKVTGYHTFNLEADDLLFMNLGAGNAFDCCKAESTLDNFGNYQSYSLWGSDYAKANITVFLVSGIYYPIRLFYVNRDNNAVLDFSFSTEFNKEIIHDFTSYFFSASDEEQCPGNINYNYHCADVKSSTILTSSTTVDKQEGNIVPITKTIYEIGVPCDPEQPTQKCEGEFYNPIRDVCEPLPTPSQENKSSSSSSSSSSSSSSSSSSSSSSSSSSSSSSSVNPSSVNPSSKPVDPSPADPSHNPSSVNPSSVNPSSVNPSSVNPSSVNPSSKPADPSPADPSHNPSSVNPSSVNPSSKPADPSPADPSHNPSSVNPSSVNPSSKPVDPSPADPSHNPSSVNPSSVNPSSVNPSSVNPSSVNPSSKPVDPSPADPSSVNPSSVNPSSVNPSSVNPSSVNPSSKPADPSPADPSHNPSSVNPSSVNPSSKPADPSPADPSHNPSSVNPSSVNPSSKPADPSPADPSHNPSSVNPSSVNPSSVNPSSVNPSSVNPSSKPADPSPADPSSVNPSSVNPSSVNPSSVNPSPSIVSPSISTRTVTLSNGSTTTVTVTVTPPSPNGGSSNSNTDSFSLPPPYTTTVSKSTTTETDIVSFFPSTDSDGHTRTGTTTITLTGSKPGNNGDSDSFSLAPPYTTTVSKSTTTETDIVSFFPSTDSDGHTRTGTTTITLTGSKPGNNGDSDSFSLPPPYTTTVFKSTTTETDIVSFFPSTDSDGHTRTGTTTITLTGSKPGNNGDSDSFSLPPPYTTTVSKSTTTETDIVSFFPSTDSDGHTRTGTTTITLTGSKPGNNGDSDSFSLPPPYTTTVSKSTTTETDIVSFFPSTDSDGHTRTGTTTITLTGSKPGNNGDSDSFSLPPPYTTTVSKSTTTETDIVSFFPSTDSDGHTRTGTTTITLTGSKPSNNGNVGTSSVPPVGNIVITPSVSTRTVTFTNGIISTITTTIRPPSPNGGGSGNNGNTPSPNGGGSGNNGNTPSPNGGGSGNNGNTPSPNGGGSGNNGNTPSPNGGGSGNNGNTPSPNGGGSGNNGNTPSPNGGGSGNNGNTPSPNGGGSGNNGNTPSPNGGGSGNNGNTPSPNGGGSGNNGNTPSPNGGGSGNNGNTPSPNGGGSGNNGNGNLSPSISTSITSVQSVPSIFKGEGFRAAHLSSIFIWPIIPVLVAPILV
>tr|Q6VBJ0|Q6VBJ0_CANGA Epa1p OS=Candida glabrata GN=EPA1 PE=4 SV=1
MILNPALFLNKCVCIYTTLILLLLTNGGYATSSNDISLASKDPTTFPLGCSPDITTPKKGLSMELYSYDFRKKGSYPCWDAAYLDPNYPRTGYKSHRLLAKVDGVTGNINFYYHATKGCTPQLGHLPASYNYPKPLTMTNFTMLLYGYFRPKVTGFHTFTISADDLLFVNFGAGNAFDCCRRDSSADHFGNYQAYAIWGSKTAKDELTVHLDAGVYYPIRLFYNNREYDGALSFTFKTESNENTVSDFSEYFFSLDDTEEGCPGLISYDSSCASVKTSKIIGIDYHTETPNENLVPITKTIYHLGIPCTGTTTTPLCGSGFYDPLANKCVTINTSSTSSVTKTTSHTTSKEVSFHSSISSQKTLIPKSIPSPYGPIKSQSIPTEMETSSEISSSEYAFSDVISTPSHSPYTKKHSSLNSSSYTSTVIHSLTSYSISQGIFSTSLSEQNITSKSSTDKFSTATSMSNNITQSSIIISQFSTNNENYTTTSMHTSSDKISTETLNNSISTTTSILFSNSSTILKNNTTIISSDKDTHYHPVNPTIVCSTNKTEIICASITQPSISNSNNHWSSSVLKFNSTTVRSTLPSSAGSNETSINVPFSSSTESNTSTSSTSTSNSKMVRSTLPSSAGSNETSISVPFSSSTESNTSTSSTSTSNSKMVRSTLPSSAGSNETSINVPFSSSTESNTSTSSTSTSNSKTVRSTPFSSAGIIMTSLSQRNNKSASSYASSNSKCYNTADSCRKVHSTPSYLLTSSYTSEGVDYDCSLVSTKLKINDTNCVNNKHTTKSCLKTSVTTTIPTLEIKTARKSSSNTIGLHSYPTSSPNKSISSAPIIGYISSFKTIKTASPSYQTSDLTTITTITSLNNPGSTAVENTHESNDKSRKTSSNDISSKHSVIKETKDAVESSNKSHQTNTLKCSSIIIASSSHNSYESLGGTTLTLTLSKVYSPQNNDTLPFLEISEVNPSRTVLPESSKMMQYLTSTEERNKTARNTIATNIVSISTFHFEGEGNAIRMGYTQLLLMLIGIIVMNIGT
>tr|Q6VBJ3|Q6VBJ3_CANGA Epa4p OS=Candida glabrata GN=EPA4 PE=4 SV=1
MNWKIVLFCWTFFLQALNAQNLGAMQSDKYFPKSQDPTRFPIGCSPQVLKTQPGLAVQLYSYGHPVPGCAYTTYQNPDYPRSGYKEERKLADVSGVNGIIDFNFDTNNPCRVLTGNLPPNYNYQESLTYTNFTMILYGYFQPKVTGYHTFNLEADDLLFMNLGAGNAFDCCNAESTLDNFGSFQSYSLWGSDYAKANITVFLVSGVYYPIRLFYVNRDNNAVIDFSFTTEFDTERVHDFTSYFFSASDGEQCPGNVNYNYHCADVKSSTILTSSTTIDKQDGNIVPITKTIYEIGVPCNPDQPTQKCPGEFYNPIRDVCEPLPTPSQDINSSSSSSPSPSSSSSSSSSSSSSSSSSSSSSSSSSSSSSSSSSSSPSPSSSSSSSSSSSSSSSPSPSSSSSSSSSSSSSSSSSSSSSSSSSSSSSSSSSSSPSPSSSSSSSSSSSSSSSSSSSSSSSSSSSSSSSPSPSSSSSSSSSSSSSSPSIQPSSKPVDPSPADPSNNPSSVNPSSVNPSSINSSPSIISPSVSTKTVTLSNGSTITVTVTVTPTSPNGGNSNSDSDSFSLPPPYTTTVSKSTTTETDIVSFFPSTDSDGHTRTGTTTITLTGSKPGNNGDSDSFSLPPPYTTTVSKSTTTETDIVSFFPSTDSDGHTRTGTTTITLTGSKPGNNGDSDSFSLPPPYTTTVSKSTTTETDIVSFFPSTDSDGHTRTGTTTITLTGSKPGNNGDSDSFSLPPPYTTTVSKSTTTETDIVSFFPSTDSDGHTRTGTTTITLTGSKPGNNGDSDSFSLPPPYTTTVSKSTTTETDIVSFFPSTDSDGHTRTGTTTITLTGSKPGNNGDSDSFSLPPPYTTTVSKSTTTETDIVSFFPSTDSDGHTRTGTTTITLTGSKPGNNGDSDSFSLPPPYTTTVSKSTTTETDIVSFFPSTDSDGHTRTGTTTITLTGSKPGNNGDSDSFSLPPPYTTTVSKSTTTETDIVSFFPSTDSDGHTRTGTTTITLTGSKPGNNGDSDSFSLPPPYTTTVSKSTTTETDIVSFFPSTDSDGHTRTGTTTITLTGSKPGNNGDSDSFSLPPPYTTTVSKSTTTETDIVSFFPSTDSDGHTRTGTTTITLTGSKPGNNGDSDSFSLPPPYTTTVSKSTTTETDIVSFFPSTDSDGHTRTGTTTITLTGSKPSNNGNVGTSSVPPVGNIVITPSVSTRTVTFTNGIISTITTTIRPPSPNGGGSGNNGNTPSPNGGGSGNNGNTPSPNGGGSGNNGNTPSPNGGGSGNNGNTPSPNGGGSGNNGNTPSPNGGGSGNNGNTPSPNGGGSGNNGNTPSPNGGGSGNNGNTPSPNGGGSGNNGNTPSPNGGGSGNNGNTPSPNGGGSGSNGKIPPPSGSSSPRLSSSVVNLPTLSTYKGDASTPTEMTPAKLLMLLMLTFIF
>tr|Q7Z884|Q7Z884_CANAL  cell wall adhesin OS=Candida albicans GN=EAP1 PE=4 SV=1
MKVSQILPLAGAISVASGFWIPDFSNKQNSNSYPGQYKGKGGYQDDCGDDYKKGYKSKTYSKVKPITSTDCTTPIQPTGTTTGYTKDVVESTSYTTDTAYTTTVITVTKCDGGSCSHTAVTTGVTIITVTTNDVITEYTTYCPLTSTPATESTPATESTPAIESTPCTTSTETTPATESTPATESTPATESTPCTTSTESTPATESTPATESTPATESTPATESTPATESTPATESTPATKSTPATESTPATESTPATESTPCTTSTESTPATESTPATESTPATESTPATESTPATESTPATESTPATESTPATESTPATESTPATESTPCTTSTESTPATESTPATESTPATESTPATESTPATESTPCTTSTESTPATESTPATESTPATESTPATESTPATESTPATESTPCTTSTESTPATESTPATESTPATESTPATESTPATESTPATESTPCTTSTESTPATESTPATESTPATESTPATESTPATESTPATESTPCTTSTESTPATESTPATESTPATESTPATESTPATESTPATESTPATESTPATESTPATESTPATESTPATESTPATESTPATESTPATESTPATESTPCTTSTETTPATESTPATESTPATESTPATESTPATESTPATESTPATESTPATESTPCTTSTETTPATESTASTETASSTPVESTVIVPSTTVITVSSCYEDKCSVSSVTTGVVTISSEETIYTTYCPITSSITIPVPNTSTPAAPGTPVESQPVIPGTETTPAAPGTPVESQPVIPGTETTPAAPGTPVESQPVIPGTETTPAAPGTPVESQPATTPVAPGTETTPAAPGTPVESQPATTPVAPGTETTPAAPGTPVESQPVIPGTETTPAAPGTPVESQPATTPVAPGTETTPAAPGTPVESQPATTPVAPGTETTPAAPGTPVESQPATTPVAPGTETTPAAPGTPVESQPATTPVTPGTETTPAAPGTPVDSQPVTPGTETTPAAPGTPGTEATPVTTQPVSVLSTSQVVTASGEFSTVTAHSTSIVASCPEGGCVPEGQQTETSPSVPTNGPEVEASSSVLSIPVSSVTTSTIASSSETSVPPAQVSTFEGSGSALKKPYYGLAVAALVYFM
>tr|Q96V71|Q96V71_COCPO Spherule outer wall glycoprotein OS=Coccidioides posadasii GN=SOWgp82 PE=4 SV=1
MKIFRIIIISAIAACPFAIGYEYPPHDCQSYGDDYGNCKGEKPSATPSHYDEYGYKMRKRGATSHKEHSYCDTYGCDGPMEPKTPKPTDCYGDCEDGYDYSPPPPPKKYGDCDDYDGYCDGPSKTSIKPEPPKPTDCYGDCEDGYDYSPPPPPKKYGDCDDYDGYCDGPSKTSIKPEPPKPTDCYGDCKDGYDYSPPPPPKKYGDCDDYDGYCDGPSKTSMKPEPPKPTDWYGDCEDGYDYSPPPPPKKYGDCDYDDGYCDGPSKTSIKPEPPKPTDCYGDCEDGYDYSPPPPLKKYGDCDDYDGYCDGPSKTSIKPEPPKPTDCYGDCEDGYDYSPPPPPKKYGDCDYDDGYCDGSPPPKETKNYGYHYARAHDKAASSGSTDRPASTPVHTPTQFEGAAGILQPRGISFVALAIAAAFYV
>tr|Q9Y7V5|Q9Y7V5_TRIHA Conidiospore surface protein OS=Trichoderma harzianum GN=cmp1 PE=4 SV=1
MVRSLRRGLLTAAAVWAASAVAGSEQDSHEGDNKWLASIVTVTSTAYLDLKDYEHKCTQGHYACGPTTTPFPEHKECHECQKGKETPPATYNKDPGSYNKDSGSYNKDPGTYNTATGTWDKDPSSEHKDCHECQEGKETAPGSYNKDPGSYNKDSGSYNKDSGSYSKDPGSYNKDSGGYNTATGTWEKDPSSEHKDSGSYSKDPGSYSKDSGSYSKDSGSYSKDSGSYNKDSGSYNKDPGTYNTATGTWDKDPSSEHKDSGSWNKVPENSDNTGSKDSGSYDKDSGSWNKETGTWEQGSGSGSGSESGSGSWGKESSAWNHTWGNWYTDPTDVYHGLWRGCGATEQHCPSECSCSSKSICETPKGPQCKSSTECKTGEMCNSNGVCQPIPGPRCEGKACEVDNGGKCTTNKDCEHGQICNQRGYCQKVVFPDCEKNSDCKWGQICTSWGICKTADTPACQDDKGCNDDHLCNSQRICQKGEWPKCKADTECKGAEGCFDGSCKSKENNKCRDNRQCEDGQICDSEGRCRRGDHFRCKIDSECKFDQVCDIHGLCQKRAIGPVCGTDRQCTDTEFCNAFGHCEKKPFDRCERNTQCLPGELCTNRRCVPKLGCRREGDCHRGEICENSICVKKSECRHDFECSQGDHCFNGRCEKRIDTCSRNQEVCRGGRVCLDRQCVECTPDLIGLGKRAPAAIASCPAGYDCRLGRCVQETGPCTNGQLCDTDRVCSNNTCVTCNNLITSRRCPIGYDCRLGSCVQETGPCTNGQLCDTDRVCSNNTCVTCNNLVTSRRCPAGYNCRLGSCIQETGPCTNGQLCDIDRVCSNNTCVTCSNIILSRRCPLGYQCRGDRCRSLLGVDPGGELGNSVNGLQWAYYKLRRAVRDTVTLAGTIPFRTADAQTAQNWPILHFQPDVALNGQVALDSGLTQTLGIERTCPPEHAQVYGDDVGVSIDYSIIQHIGYFRPRTAGTYTFQVSPGLRQTVYVWLGNNARAGWTNLNANLIADGSSPAGLNAYLRVVPEGDVGRYIPIRVLYANAQDCGQFELTVLGPNNAVLVNEDLNTDDGQFVSLRVASAQIPSIGFAPIFDVDLGLGNDNLDIGIGANLGSLGINAGGINVGDTGNVGVNVGGNLGGNGGLGVNGGLGANGNGNLLNLTAGGNGVGVGLNGSALGGGSPWRRCRPWRRRGRWQWWSWPRRGRGCWQWWSWPWCGRWQWWSRKREWESSQCDRRRQWCWRRAQWQCSRIGWP
>sp|P53705|BUD4_CANAL Bud site selection protein BUD4 OS=Candida albicans GN=BUD4 PE=1 SV=2
MQTSISTTTIEDHLHHYSPEESQKLLSRESSINTDLFKHENESVDLLLKEMNSTPSKLLPIDKHSHLQLQPQSSSASIFNSPTKPLNFPRTNSKPSLDPNSSSDTYTSEQDQEKGKEEKKDTTFQTSFDRNFDLDNSIDIQQTIQHQQQQPQQQQQLSQTDNNLIDEFSFQTPMTSTLDLTKQNPTVDKVNENHAPTYINTSPNKSIMKKATPKVSPKKVAFTATNPEIHHYPDNRVEEEDQSQQKEDSVEPPSIQHQWKDPSQFNYSDEDTNASVPPTPPLHTTKPTFAQLLNKNNEVNSEPEALTDMKLKHENFSNLSLDEKVNLYLSPTNNNNSKNVSDMDSHLQNLQDASKNKTNENIHNLSFALKAPKNDIENPLNSLTNADISLRSSGSSQSSLQSLRDDNRVLESTPGSPKKVNPGLSLNDGIKGFSDEVVESLLPRDLSRDKLETTKENDAPEHNNENFIDAKSTNTNKGQLLVSSDDHLDSFDRSYNHTEQSILNLLNSASQSQISLNALEKQKQIQEQEQTQAAEPEEETSFSDNIKVKQEPKSNLEFVKVTIKKEPVSATEIKAPKREFSSRILRIKNEDEIAEPADIHPKKENEANSHVEDTDALLKKALNDDEESDTTQNSTKMSIRFHIDSDWKLEDSNDGDREDNDDISRFEKSDILNDVSQTSDIIGDKYGNSSSEITTKTLAPPRSDNNDKENSKSFEDPANNESSQQQLEVPHTKEDDSILANSSNIAPPEELTLPVVEANDYSSFNDVTKTFDAYSSFEESLSREHETDSKPINFISIWHKQEKQKKHQIHKVPTKQIIASYQQYKNEQESRVTSDKVKIPNAIQSKKFKEVNVMSRRVVSPDMDDLNVSQFLPELSEDSGFKDLNFANYSNNTNRPRSFTPLSTKNVLSNIDNDPNVVEPPEPKSYAEIRNARRLSANKAAPNQAPPLPPQRQPSSTRSNSNKRVSRFRVPTFEIRRTSSALAPCDMYNDIFDDFGAGSKPTIKAEGMKTLPSMDKDDVKRILNAKKGVTQDEYINAKLVDQKPKKNSIVTDPEDRYEELQQTASIHNATIDSSIYGRPDSISTDMLPYLSDELKKPPTALLSADRLFMEQEVRHPLRSNSVLVHPGAGAATNSSMLPEPDFELINSPARNVSNNSDNVAISGNASTISFNPLDMNFDDQATIGQNIQEQPASKSANTVRGDDDGLASAPETPRTPTKKESISSKPAKLSSASPRKSPIKIGSPVRVIKKNGSIAGIEPIPKATHKPKKSFQGNEISNHKVRDGGISPSSGSEHQQHNPSMVSVPSQYTDATSTDPDENKDVQHKPREKQKQKHHHRHHHHKQKTDIPGVVDDEIPDVGSQERGKLFFRVLGIKNINLPDINTHKGRFTLTLDNGVHCVTTPEYNMDDHNVAIGKEFELTVADSLEFILTLKASYEKPRGTLVEVTEKKVVKSRNRLSRLFGLKDIITTTKFVPTEVKDTWANKFAPDGSFARCYIDLQQFEDQITGKASQFDLNCFNEWETMSNGNQPMKRGKPYKIAQLEVKMLYVPRSDPREILPTSIRSAYESINELNNEQNNYFEGYLHQEGGDCPIFKKRFFKLMGTSLLAHSEISHKTRAKINLSKVVDLIYVDKENIDRSNHRNFSDVLLLDHAFKIKFANGELIDFCAPNKHEMKIWIQNLQEIIYRNRFRRQPWVNLMLQQQQQQQQSSQQ
>tr|A3LSL7|A3LSL7_PICST Agglutinin-like protein 2 OS=Pichia stipitis GN=ALS2 PE=4 SV=2
MKISLKLVIRSLLFVASALAADDLVISQNTIVSTGDTLIRQNFIVNSGVFYSIDYGMTHNFYNDITINGKLYITNKIVRTGMTCDVIGTTANIVNNGWIVLDDTNATSAPTYDWYGGSFENNGMVWFAGIGNTGGSTFAIQPKGSFINTGTIILYQTVRRSGGTSHLGLDGKTITNDGTVCIYQNIFFQGSTVEGNGCFDVGLDSNFWATNVNSRPMEEGQLIYLSTSTSSLRIDTYPPNIPIHIAGWGNNNVIGLSTAINSFDYDGNNLSIRSGSYTYKLVIGPGYDPSLISIGSAAYGSGVGTISRAGILYSGPPPDASRPSQCNECPSPPRAPISTETPNPTTTVTSTWTGTFTTTETYTDTQGGTDTIVIVVPTEYSSTEESTTEEPTTEESSTEESTTEEPTTEESSTEVLPNETTTITSTWTGTFTTTETYTDTQGGTDTIVIVVPTEYSSTEESTTEEPTTEESSTEVLPNETTTITSTWTGTFTTTETYTDTQGGTDTIVIVVPTEYSSTEESTTEEPTTEESSTEESTTEEPTTEESSTEVLPNETTTITSTWTGTFTTTETYTDTQGGTDTIVIVVPTEYSSTEESTTEEPTTEESSTEESTTEEPTTEESSTEVLPNETTTITSTWTGTFTTTETYTDTQGGTDTIVIVVPTEYSSTEESTTEEPTTEESTTEEPTTEESSTEVLPNETTTITSTWTGTFTTTETYTDTQGGTDTIVIVVPTEYSSTEEPTTEESSTEVLPNETTTITSTWTGTFTTTETYTDTQGGTDTIVIVVPTEYSSTEESTTEESSTEVLPNETTTITSTWTGTFTTTETYTDTQGGTDTIVVVVPTEYSSAEVSPNPTTTVTSSWTGTFTTTETYTDTQGGTDTIVVVVPTEYSSAEVSPNPTTTITSTWTGTFTTTETYTDTQGGTDTIVVVVPTEYSSAEVSPNPTTTITSSWTGTFTTTETYTDTQGGTDTIVVVVPTEYSSAEVSPNPTTTITSTWTGTFTTTETYTDTQGGTDTIVVVVPTEYSSAEVSPNPTTTITSSWTGTFTTTETYTDTQGGTDTIVVVVPTEYSSAEVSPNPTTTITSTWTGTFTTTETYTDTQGGTDTIVVVVPTEYSSAEVSPNPTTTITSTWTGTFTTTETYTDTQGGTDTIVVVVPTEYSSAEVSPNPTTTITSSWTGTFTTTETYTDTQGGTDTIVVVVPTEYSSAEVSPNPTTTITSTWTGTFTTTETYTDTQGGTDTIVVVVPTEYSPVEDYPTEVSPNPTTTITSLWTGTFTTTKTFTYTQGGSVTVIVAVPTEYSSVGGSSVELPADITLGQSSAVVINPGVDLESETGPAAEFSKHISDHVQSRSIPEEWFTTTVTTTGPNGEVSTYTTADTSGFQTNGVVPAPSSSSTYDSTGSSNSDSSAEDLKDETDLSSSVDEYEGSGATLIGASSVYFASILCLIFSLYA
>tr|A3LUG8|A3LUG8_PICST Agglutinin-like protein 6 serine rich OS=Pichia stipitis GN=ALS6 PE=4 SV=2
MCILVFVLITSVLGAQLTDVFQSLEIINNSGSNRAQDIRTAKLTWKIEAGDAVEGDEFSLEMPNVFRTKFPGDQLYLVADYSIYASCVAVDGSYLAQNSYLNCTTTSSVVESDFKATGTLSFDFVFNAGGSGSEIDTTAASILVPGENKINWSGLQTTVNIDAGPFFAPVSNDKELVYFSRSTPQMYEQIFMLAGECNGGIVSGSIGMTTNDSLDCTQFALKATNNLNSFLLPETAINVQNTITCKEQSITFKFNSVANNYRVFLQGLEKFPTNSDAIRHIFAYSIQCGDGTKITKSSGQDFVVIDGYEDSSGSVEYSTVYTTTTWTETYLTTVTIPCTDESATATVIVKVPTSCSSDLESSTHCPGCESESSSSVSCDEPEISSDTSSSLSTIYCDESSSSSDTSSLIESSSDIYSSSLADTSVYTSSESSTTEECPETSSLSSTESSSSEVSSTTEECTETSSSSIADSSIYTSSESSILSSHDESSSTIETTDSISSVESSSSIQETSELTSSKESSSSVESTSSVELSSSVQATSSKELSSSVETTSSVFTSTESLSSDDTSSSIETTSTVSSSSSEITSPCLQCTSSISSSSSVDVPSPWTSSSETESSSSSTTTSYTTIPSSSIEGASSSPFVSSGLTSSESTSVSSNTPPEYTITITNRGTTIITIATCPGGCTRTTTVFPSETTTTSIATSTETYCPDSSTEIDKSSSVLNTSITSTTAETTEETSKESTSETSTNDSTITSKTTTTLINTSTETYCPESSTETDKSSNVLDTSITSTTSTSSSTKETTDSTKDSTKATTTTSTISLSTSESTSSSNTGTLSTFSISTSTGNISSSISYTEIVSSPTEITSVTTDCTTNYISTTITCSSCESNIESTSDKVSKPPGGTNYDTTNFAPTAPAPRSSETGQFPSSSDKASQEEPIPSSSGTAVCEGDCDLTSRVEYDKLTPTQSTTQTTTHTTTQTTTQSTTQSTQSTSGTIPVSASAQSSSAQSSKVADSSTFHFSSFSTSSVLPSGLPIPVAFDSAAARPVISLVALMMSLLFL
>tr|Q02316|Q02316_LENED Le.MFB1 protein OS=Lentinula edodes GN=Le.MFB1 PE=2 SV=2
MHRLSPKLTPSSSAVAATQDELAGTGSNRNHGNGLHRRGGGGAGRKNGAVTSSHINGVVGRKSGRSTSPVASSTLVSTSSTSASAPPQKPPQSPTPTIRTSASTIPTKRKHPSTLDGRPALDEDSESIRCICGFSVDDGWSVGCDGCGRWVHGVCFGFEAKDKENLPDHWWCWECDPSLLERIDREKARSLQIARLATAAGDTAGNGRRRSSPGVDRKARKINIATGAGPFLSSSSGISPNFPSIFPDHSSHKRKRTSVAAPSPLTTGSAFPFPPSTGQPSSADDFIDIDESWSHSYIDISHDIIPESEARERLRKQASEWRGISAISPVHDLSSKPGWPYFNTTPVRYPHPVSPSVSSVSLRPINSSPGSVLPPSYAVHTTHPIPSQSLLAPYPSVITSSSTYLQDPLNAYATLGMPKPRVHLIGPPLDVSLDARGKGGKARFVRSGCQPNAVLRPVLCDGKRESGSASDPDNIYRRTSSGEQADSSSHSAHPPPPQDTPDSLSFAIFALRDLKVDEEIVLGWEWDDANVVHLLPALLQDKDIFPPAQLAAYKLQMANILRALGATFTSCACGDRAQGCVMRKMKEFVDEVDDLDSEHELQRERELRNVNSGIERSEEFKHIRGMQDGQGSVNIEMIKPLSTSETFSDHLSPSHPTNSHYQPPSTTGSSAPPSMTPPFESSLSSTIPGNLQTHLQNSSFSRSSLMYARPLSPSLIQQEHTEQEVELQTQSSAHPTFRRLNKHSTASSSQIPSSSPTVDLGPLIGVPRGFRTREKVEGSGGLGGVEMDTDDSENRGDSVEVGQDVHTKAYVRLGPQDEKQRNFPALHPNLDADSSIFSVYADQATQPPAHNFPLHPYPYPIHGITPSPPSVYSYAPFYGTPYPFPHTTYPLYIPHPPGNPLHNPIRNGGKEDLFWGDIPSIARVDKGKGRAQDIDIVAADDEDNDEISMGRNNKEGIDVVVNEVSTRHPQRHRRKQSVYKRPISPQTLHLSDQVVEGSEIPPKMKRRWQHERNESKSPSEGKRTRRAYEVMQVDDDGRTRGGQDPTTGDLSTTTSPAMPTISTTHAPVVCSPSTTSPLLTFANLSLLSPVPVSSSSTSSLYPFPDRQLPSHKSTNWWDVSSQGSRHQPKSPMPRAQFRSQSPPRHISPTRRAITDPLAALAAAAAARRPISPLPNRIYSDSRSKSRSRSPRSDYRLGTHSTLNEPVHDRYSYDMTTPYLGSPRRSRRMSTSDGERSDPDHHHPSHFRGLEDFDHDNQDVRQSRATSMLESHDAVLGPGGIRVLSSPEHEWLPLRKGDTSTSTESSYGATNVLSATDFIDHSRLERSVIAIEDESSVDSRSLKVKAELLNEDHIPSSTHLVHQNCEPVEVVDVERPCFVGTSAEPETALQITQPSHLVPTLHPPLASPNELPRSDLLSPTDSYVAPLSPLTPPATNLKDIPPWPASPSPRNSPSVSDPVQKSSLPPTSLVPDAIPSSELQPAQYNEARPSTLVSADSHAPTDSPMSALSSVGSSSPINANFTLHAIENKENDCDNECTAQVTRSSPFSSPLSSPMEKLISLPAYSAPIEQSSSSSGPVHERTEVNCPPPNTIHHIPSELPAASVGSFQSQPDPPLHASIHDVPALEHSSSMSPLHSPGNDSPTTPKEVDSEEVETMDVDVMNAHDTDTNDEQERKAQLTIPSINTNLSPPLVSVRAEINSEHIDASELAPQTSPALATSPTPTIFAASKVKKMSLKDFAIRKRRQKEEEEREKKEKEQDKGNDVEQKPVDWEDAIIVEDRQKVQESHVEVEAPVDSNGEDDAEKPPETDNLSAPPAKYVVPAVLESNIEERGHNVAKSDVDVIMKASETLNKLINSSSMSMKSMTVAHEYSASPPHFDVSTTAKLPPMVSSLSASPNIASRPPRGLITDPIIIADSSLSSLLREKTMAPHSVPEDGEIEDGDSRTMFRFSPSPKHPSSNIKSSYLLSTSQPKSYSPPPRAFKIHENIVTNEQRSRTPPTQPRSFTARSPSVSSVPHGSPPIRRLAIAPVANGLSPKVAANVTSTTSSAPFIPSAPPSANPALGRTPPSGPRALRQLQQHQHSGGGVGHMGPRNSNAYIPRGLPYDRDRFRDRGGDFGRERDRDLHWNAPGVQRLRTSENRY
>tr|Q2U742|Q2U742_ASPOR Cell adhesion complex protein bystin OS=Aspergillus oryzae GN=AO090124000075 PE=4 SV=1
MPKATSSRSAAVGRRHNPLAEDIVATGHLRTHSSKNSKRKSQSDEDQDDGERFIDAKMSRKILQIGQELADEDAAEQRTSLGNIAAKDNTAFDFESRFEDDEAFSDDEKFQDDPWGDEEEIEQVEVDPNDLDMFHKFVPGGDEDPIFNPSEQGAGGQSTNLADLILEKIAEHEAKQNGDNGPFIQGGGLPEDAVQIPAKAVEVYEKVGMILSRYKSGPLPKPFKILPSVPNWPTLLSITRPESWTANAVYAGTRIFISSKPAVAQEFISTVLLDRVREEIHETKKLNVHTYNSLRKALYKPACFFKGLLFPLVSSGTCTLREAHIVSSVIARVSIPVLHSAAALLRMCDLAAEQSLRSLESTGAVNMFIRVFLEKKYALPYKVIDALVFHFLRFRASDNDEDSMMTNGRSRDTNKAYKLPVLWHQSLLVFAQRYRNDITEDQREALLDLLLVCGHKDIGPEVRRELLAGRGRGVVVPDPEKQGALDAGDDTMDVTM
>tr|Q6Y8G1|Q6Y8G1_CANAL ALS7 protein OS=Candida albicans GN=ALS7 PE=4 SV=1
MKKLYLLYLLASFTTVISKEVTGVFNQFNSLIWSYTYRARYEEISTLTAKAQLEWALDGTIASPGDTFTLVMPCVYKFMTYETSVQLTANSIAYATCDFDAGEDTKSFSSLKCTVTDELTEDTSVFGSVILPIAFNVGGSGSKSTITDSKCFSSGYNTVTFFDGNNQLSTTANFLPRRELAFGLVVSQRLSMSLDTMTNFVMSTPCFMGYQSGKLGFTSNDDDFEIDCSSIHVGITNEINDWSMPVSSVPFDHTIRCTSRALYIEFKTIPAGYRPFVDAIVQIPTTEPFFVKYTNEFACVNGIYTSIPFTSFFSQPILYDEALAIGADLVRTTSTVIGSITRTTTLPFISRLQKTKTILVLEPIPTTTVTTSHHGFDTWYYTKKATIGDTATVFIDVPQHTATTLTTYWQESSTATTTYFDDIDLVDTVIVKIPYPNPTIITTQFWSGKYLTTETHKEPPLGTDSVIIKEPHNPTVTTTEFWSESFATTETITNNPEGTDSVIIKEPHNPTVTTTKFWSESFATTETITNNPEGTDSVIIKEPYNPTVTTTEFWSESFATTETITNGPEGTDSVIIKEPHNPTVTTTKFWSESFATTETVTNGPEGTDSVIIKEPHNPTVTTTEFWSESYATTETITNYPEGTDSVIVREPHNPTVTTTEFWSESFATTETITNGPEGTDSVIIKEPHNPTVTTTKFWSESFATTETITNNPEGTDSVIIKEPHNPTVTTTEFWSESYATTETVTNGPEGTDSVIIKEPHNPTVTTTEFWSESYATTETITNGPEGTDSVIVREPHNPTVTTTEFWSESFATTETITNGPEGTDSVIIKEPHNPTVTTTKFWSESFATTETITNGPEGTDSVIIKEPHNPTVTTTKFWSESFATTETITNNPEGTDSVIIKEPHNPTVTTTEFWSESYATTETVTNGPEGTDSVIIKEPHNPTVTTTEFWSESYATTETITNGPEGTDSVIIKEPHNPTVTTTKFWSESFATTETITTGPLGTDSIVIHDPLEESSSSTAIESSDCNISSSAQDSSSSVEQSFTSADETSSIVELSSSSDIPSSSIGLTSSESSTVSSYDSYSSSTSESSIASSYDSYSSSSIESCTLSSSDRYSSSISDTTSFWDSSSSDLESTSITWSSSIDAQSSHLVQSVSNSISTSQEISSSSSEESSTSATDALVPSDASSILSSDTSSYYPSSTISPSDDFPHTIAGESDSQSFSFITSTVEISSDSVSLTSDPASSFDSSSRLNSDSSSSPSTDQRDILTSSSFSTLIKSSESRESSSGTILSEESSDSIPTTFSTRYWSPSGMSSRHYTNSTETSVSDVVSSSVAGDETSESSVSVTSESSESVTSESVASESVTAVSDISDLYTTSEEVSTSDSKIVPSTSVPSSEQRSSIPIMSSSDESSESRESSIGTILSEESSDSIPTTFSTRYWSPSGMSSRHYTNSTETSVSDVVSSSVAGDETSESSVSVISESSESVTSESVASESVTAVSDISDLYTTSEVVSTSDSKIVPSTSVPSSEQRSSIPIMSSSDESSESRESSSGTILSEENSDSIPTTFSTRYVSVSLTVGELSALPSLPGKLSHLPSSLSETSIGMTKSANLSPQFFSTSVDSALSYWASGSSSADHQSSATCDVSESSVEGNLSAMALGMSNSDDGLSEDTRSSSVAGKEEIELTSTNSVGEITLISYSSSSPTTHDHGRVSKSMGAAPLSSLFSVSVHAPLVTGLSDSDTFPSENSNRSRSFKESTDNTISISRESLGNPYSSISSPSDYDVKSFTTSRELVSSESILPFSDVMDANDMPTSGSNLHSMVFSISVLGEKFNANIEKHKNTNGHYSSMVFTYQSAGLEESDQRIAVTNTKFDQNKIDTTIDSNTFVTSLPFATTSHDQIDQAVPIKIPASSTAGFVSDVLKPDYSKSVQAESVQTDSTTYSEMMSSKRNKNSGFGTSSLNLKPTITVVTKSIDTKVNTMKEGGVSKQVSTTVTEQYDTSTYTPASLLVSDNSGSVSKYSLWMMAFYMLFGLF
>tr|Q74Z79|Q74Z79_ASHGO AGR327Cp OS=Ashbya gossypii GN=AGR327C PE=4 SV=1
MLKLVEVHTFSYLASYPMNLLVIKRQDFLNSEWLNSFPQEQAISSQFHSMKYIALLLIMLSCCAAADTITGISFSELNIEAVTGSQKYPHQGWTAKFDYHIEDASKINPTDYFTIAMPSVYKIKFDNNQNQFHVGLHGKDIFKCYALQQAAYIHEDTVLKCEALGDMSEHKKIDGTISLTLVFSDGGSIFAHEYKNAARFRAGANEVSFDGKLKGKFEAESVQHTDGFYYSGKTSTYNSLELYYLGFNCPSGYALNSSHEIEYDKSHPIDCSKLQVFKSKRFNDWLLPLDYETLEEPIECTGNMVKIVQGELGPGYRVWANVLQSLDAETVTISNTIHFDYTCTDTNAGTTYTTTTKHTPVVVITEGIFTGTASEPPVAPHKIVTKTVCTQCPTSEVSSIPSKHKPSYVTLTKTECTLCSGQASTISTQPSVSTSPQIETECTSKYPSNVDNKSKSPSVTKSTTISSNTQIPILTTFSSTITPTTKSTYNTAVTISSRPTSSSTITSTTESTYNTVATKSSNQAFSPSSTEPSTYNTAVTKSSSKAPSPSSTEPSTTRASFASNGPSSIGISSKGSHSSTNSTFTTANNPSTPTVHTSGAETSPSTTYHSNTYRPVSEKKVSTIDARSTSVLPHSENTQNTTTVLTTICEGGCSLQPTTSVNLASASRPIAITEKSSSATVITTKTTKTSFDSVVPSHAASTHEVPSVQTSVTTSSILRNSTLTLTVQTCKTDCNAAISSSIDMQAHTIISPNSSVPSMLSIKTSGSLVITQPTGPTHAIDSTPRSSSTKITVAPEVSSSITNPGQVGSSNSGATPIPSISTPHHSSPVVDSAGSGCTGTTMLTGINQQHTGNASTISNPTISPTGNSLPKPTNQPQSSHECNSSSPLVISSLEHQASTKTVSESLSSTPQISSSHTTSQTPEHVTVIPGGKTTSPVLPSTAERTVAFSSLRASEVTESLPTPKANIPAASLSSATSINSTHAPIVFHGAAAEHQVGPLSRLVLLVVPYLFL
>tr|Q9HGK6|Q9HGK6_CANAL Agglutinin-like protein Als7p OS=Candida albicans GN=ALS7 PE=4 SV=1
MKKLYLLYLLASFTTVISKEVTGVFNQFNSLIWSYTYRARYEEISTLTANAQLEWALDGTIASPGDTFTLVMPCVYKFMTYETSVQLTANSIAYATCDFDAGEDTKSFSSLKCTVTDELTEDTSVFGSVILPIAFNVGGSGSKSTITDSKCFSSGYNTVTFFDGNNQLSTTANFLPRRELAFGLVVSQRLSMSLDTMTNFVMSTPCFMGYQSGKLGFTSNDDDFEIDCSSIHVGITNEINDWSMPVSSVPFDHTIRCTSRALYIEFKTIPAGYRPFVDAIVQIPTTEPFFVKYTNEFACVNGIYTSIPFTSFFSQPILYDEALAIGADLVRTTSTVIGSITRTTTLPFISRLQKTKTILVLEPIPTTTVTTSHHGFDTWYYTKKATIGDTATVFIDVPQHTATTLTTYWQESSTATTTYFDDIDLVDTVIVKIPYPNPTIITTQFWSGKYLTTETHKEPPLGTDSVIIKEPHNPTVTTTEFWSESFATTETITNYPEGTDSVIVREPHNPTVTTTEFWSESFATTETITNGPEGTDSVIVREPHNPTVTTTEFWSESFATTETITNGPEGTDSVIVREPHNPTVTTTEFWSESFATTETITNGPEGTDSVIVREPHNPTVTTTEFWSESFATTETITNGPEGTDSVIIKEPHNPTVTTTKFWSESFATTETITNYPEGTDSVIVREPHNPTVTTTEFWSESFATTETITNGPEGTDSVIVREPHNPTVTTTEFWSESFATTETITNYPEGTDSVIVREPHNPTVTTTEFWSESFATTETVTNYPEGTDSVIVREPHNPTVTTTEFWSESFVTTETITTGPLGTDSIVIHDPLEESSSSTAIESSDSNISSSAQESSSSVEQSFTSADETSSIVELSSRSDIPSSSIGLTSSESSTVSSYDSYSSSTSESSIASSYDSYSSSSIESSTLSSSDRYSSSISDTTSFWDSSSSDLESTSITWSSSIDAQSSHLVQSVSNSISTSQEISSSSSEESSTSATDALVSSDASSILSSDTSSYYPSSTISPSDDFPHTIAGESDSQSISFITSTVEISSDSVSLTSDPESSFDSSSRLNSDSSSSPSTDQRDILTSSSFSTLIKSSGSRESSIGTILSEESSDSIPTTFSTRYWSPSGMSSRHYTNSTETSVSDVVSSSVAGDETSESSVSVISESSESVTSESVASESVASESVASESVASESVTAVSDISDLYTTSEEVSTSDSNSGMSSPIPSSEQRSSIPIMSSSDESSESRESSSGTILSEENSDSIPTTFSTRYWSPSGMSSRHYTNSTETSVSDVVSSSVAGDETSESSVSVISESSESVTSESVASESVASESVASESVTAVSDISDLYTTSEVVSTSDSNSGMSSPIPSSEQRSSIPVMSSSDESSESRESSSGTILSEENSDSIPTTFSTRYLSPSGMSSRHYTNSTETSVSDVVSSSVAGDETSESSVSVISESSESVTSESVASESVASESVASESVTAVSDISDLYTTSEVVSTSDSKIVASTSVPSSEQRSSIPIMSSSDESSESRESSSGTILSEENSDSIPTTFSTRYWSPSGMSSRHYTNSTETSVSDVVSSSVAGDETSESSVSVISESSESVTSESVASESVASESVTAVSDISDLYTTSEVVSTSDSKIVPSTSVPSSEQRSSIPIMSSSDESSESRESSSGTILSEENSDSIPTTFSTRYWSPSGMSSRHYTNSTETSVSDVVSSSVAGDETSESSVSVTSESSESVTSESVASESVASESVASESVTAVSDISDLYTTSEVVSTSDSNSGMSPPIPSSEQRSSIPVMSSSNESSESRESSSGTILSEENSDSIPTTFSTRYVSVSLTVGELSALPSLPGKLSHLPSSLSETSIGMTKSANLSPQFFSTSVDSALSYWASGSSSADHQSSATCDVSESSVEGNLSAMAPGMSNSDDGLSEDTRSSSVAGKEEIELTSTNSVGEITLISYSSSSPTTHDHGRVSKSMGAAPLSSLFSVSVHTPLVTGLSGSDTFPSENSNRSRSFKESTDNTISISRESLGNPYSSISSPSDYDVKSFTTSRELVSSESILPFSDVMDANDMPTSGSNLHSMVFSISVLGEKFNANIEKHKNTNGHYSSMVFTYQSAGLEESDQRIAVTNTKFDQNKIDTTIDSNTFVTSLPFATTSNDQIDQAVPIKIPASSTAGFVSDVLKPDYSKSVQAESVQTDSTTYSEMMSSKRNKNSGFGTSSLILKPTITVVTKSIDTKVNTMKEGGVSKQVSTTVTEQYDTSTYTPASLLVSDNSGSVSKYSLWMMAFYMLFGLF
>tr|Q9Y8F2|Q9Y8F2_CANAL Agglutinin-like protein 6 OS=Candida albicans GN=ALS6 PE=4 SV=1
MKKVILLHLFFYCTIAMAKTISGVFTSFNSLTYTNTGNYPYGGPGYPTWTAVLGWSLDGTLASPGDTFTLVMPCVFKFITTQTSVDLTANGVKYATCTFHAGEDFTTFSSMSCVVNNGLSSNIRAFGTVRLPISFNVGGTGSSVNIQDSKCFTAGTNTVTFTDGDHKISTTVNFPKTPQSSSSLVYFARVIPSLDKLSSLVVASQCTAGYASGVLGFSATKDDVTIDCSTIHVGITNGLNSWNMPVSSESFSYTKTCTPNSFIITYENVPAGYRPFIDSYVKKSATATNGFNLNYTNIYNCMDGKKGNDPLIYFWTSYTNSDAGSNGAAVVVTTRTVTDSTTAITTLPFDPTVDKTKTIEVIEPIPTTTITTSYVGISTSLSTKTATIGGTATVVVDVPYHTTTTITSIWTGSATTSSTYTNPTDSIDTVVVQVPSPNPTVTTTQFWSGSVPTTETVTTGPQGTDSVIIKEPHNPTVTTTEFWSESFATTETVTNNPEGTDSVIIKEPHNPTVTTTEFWSESFATTETVTNYPEGTDSVIVREPHNPTVTTTEFWSESFATTETVTNYPEGTDSVIVREPHNPTVTTTEFWSESFATTETITNYPEGTDSVIVREPHNPTVTTTEFWSESFVTTETITTGPLGTDSIVIHDPLEESSSSTAIESSDSNISSSAQESSSSVEQSLTSADETSSIVELSSRSDIPSSSIGLTSSESSTVSSYDSYSSSTSESSIASSYDSYSSSSIESSTLSSSDRCSSSISDTTSFWDSSSSDLESTSITWSSSIDAQSSHLVQSVSNSISTSQELSSSSSEESSTFATDALVSSDASSILSSDTSSYYPSSTISSSDDFPHTIAGESDSLSISFITSTVEISSDSVSLTSDPASSFDSSSSLNSDSSSSPSSDQSDILTSSSFSTLVVPSFSLSSSSSLSLTYPHYVNSTTYHASESESSSVASPSMASESANDDTYTLSESTDTTSSIGTDSSTVTFCRRDNGDGCIVTGMPSSSIDSEQTSDVTTTSSFVASSTPTSAEQSITDNPNIDSSQTSASSSTKLSVSVSDTVVNSISLSETSTLSSDDSTSSDTSISSTTNSDTGNVNAGSSHTSTASIKESSIQKTGVTLSSSYLSTKLSSTSDITTELITTELITTELTTTELTTIEDNEPNTFTSTPSSHSEIFSSDNSVLSKQVDGESTVEIPPVTDTTTVSSVSVHSTEASTATLGENSFSKVASAPVNTETSLRSTSSSSNHATESSGTVKSEASAEAIPSPPTSTDNRLSYSTEEAKGSTYPNSGSTNNLMTESQVAAPTDSTSVLTANPVVTSTFDDKSSAAVNQPSKTKSIEESIGSLDSVNETNNGFIATLSQSEAPNSLIHSESISTTMAKTTDASINGDSAASNSQPTTLIQQVATSSYNQPLITTYAGSSSATKHPSWLLKFISVALFFFL
>sp|Q00022|ABL_AGABI Agaricus bisporus lectin OS=Agaricus bisporus PE=1 SV=3
MTYTISIRVYQTTPKGFFRPVERTNWKYANGGTWDEVRGEYVLTMGGSGTSGSLRFVSSDTDESFVATFGVHNYKRWCDIVTNLTNEQTALVINQEYYGVPIRDQARENQLTSYNVANAKGRRFAIEYTVTEGDNLKANLIIG
>tr|A3LPT9|A3LPT9_PICST A-agglutinin attachment subunit OS=Pichia stipitis GN=AGA1 PE=4 SV=2
MYLPLSSVTNSIWNKVRSPHKRYKTSVMDQQETSADSENATLDAGSSAGKNSKLSRKHSSSTSSIISRSSNNLSSRRRSESPSVVYRSQAKKATGTTISSSNALAGRSNSFNTSPTFTSPPSIIVGSGMTSPVNSSSSSLFDYHGAGAEEPPQETAHNIIRIASPTVDSAMMSQDYTIDVPLRMIDTNSSSFNYFPETSGNDNENSDVWSYNPEEGHTYITNETKKMVRFT
>tr|A7XUK7|A7XUK7_SCLSC Agglutinin OS=Sclerotinia sclerotiorum PE=2 SV=1
MGFKGVGTYEIVPYQAPSLNLNAWEGKLEPGAVVRTYTRGDKPSDNAKWQVALVAGSGDSAEYLIINVHSGYFLTATKENHIVSTPQISPTDPSARWTIKPATTHQYEVFTINNKVSELGQLTVKDYSTHSGADVLSASAKTADNQKWYFDAK
>tr|B8NDN9|B8NDN9_ASPFN A-agglutinin anchorage subunit,  OS=Aspergillus flavus (strain ATCC 200026 / FGSC A1120 / NRRL 3357 / JCM 12722 / SRRC 167) GN=AFLA_059780 PE=4 SV=1
MSNALLGFWTTLLVAVLSSAGISTNASIGADISTDISTQAGAQTSAEVGADACASITTKTSRSTKNTTDIGSSVGSSIASQVATNIGTNACISIAADARISSNTCTSITAKTSNSTKDASNIGSSITSQIGTSVSSNTCISTKVASKVSTGICSSTNVSTSITTNTTSNIASNITTNVGTTRDIPSSTSANITTEIGTTGDISTSISSSGATSTSITTNISTSRGIPSNIASNITTDTSPPALRLPLPLTPASAPASPLAPTSPPALTPPPRVALPETSPLPVALTPAPASPLASPPTSALPLASPLPLAPTSAPASPLVPTLAPPLTSPLPLAPISAPASPVAPAFAPPLTPAPALAPPPTLAPTLPPPLTLPLTPPLTLAPAEALGLVPKLTLTPTPWPFSHFSQTLVVTLTAPLLVALPEASQASQEVVEVAEPWWPSHSMRGRKVRDCTPARALGGLERGVPILPGTFGKVPL
>tr|B9WJ72|B9WJ72_CANDC Agglutinin-like protein,  OS=Candida dubliniensis (strain CD36 / CBS 7987 / NCPF 3949 / NRRL Y-17841) GN=ALS9 PE=4 SV=1
MLQQFVLLFIYSTIATAKTITGVFNSFDSLTWTNSGNYGFKGPETPTWNAVLGWSLNSTIADPGDTFTLIMPCVFKFITTQTSVDLTVDGVNYATCSFYSGEEFTTFSSLTCTVNNVLTPYAMASGTVTLPISFNVGGSGSSVDLEDSKCFTAGTNTVTFNDGDTKISTTVDFDASPVASSGYITSSRIIPSLNKVSSLYVVPECESGYAFGVMGFVASNGATIDCSNVHIGISKGLNDWNFPVSSESFSYTKTCTSASITVEFQNVPAGYRPFVDTYISAENVGRYTLTYANDYTCNNGYSVVDPFTLTWWGYKNSEADSDGAIIVVTTKTVTDSTTVVTTLPFNPSVDKTETIEVLQPIPTTTITTSYIGVSTSYQTETVAIGGTATVIVDIPYHITTTVTSFWTGSVTTTTTHTNPTDSIDTVIVQVPSPTTITKTEFWSESYATTTTITNPPDGTNTVIIKEPPNPTVTTTEFWSESYATTTTITNPPDGTNSVIIREPPNPTVTTTEFWSESYATTTTITNPPDGTNSVIIREPLNPTVTTTEFWSESYATTTTITNPPDGTNSVIVKEPPNPTVTTTEFWSESYATTTTITNPPDGTNSVIIREPLNPTVTTTEFWSESYATTTTITNPPDGTNSVIIREPLNPTVTTTEFWSESYATTTTITNPPDGTNSVIIREPLNPTVTTTEFWSESYATTTTITNPPDGTNSVIVKEPPNPTVTTTEFWSESYATTTTITNPPDGTNSVIVKEPPNPTVTTTEFWSESYATTTTITNPPDGTNSVIIREPPNPTVTTTEFWSESYATTTTITNPPDGTNSVIIREPPNPTVTTTEFWSESYATTTTITNPPDGTNSVIIREPLNPTVTTTEFWSESYATTTTITNPPDGTNSVIIREPPNPTVTTTEFWSESYATTTTITNPPDGTNSVIVKEPPNPTVTTTEFWSESYATTTTITNPPHGTDTIIFRKKVFSSDSSTDKVNSVTILSSTPDEKSVSNISTFSSDPDSTFFVSTSIPVSVSNESNTQYSFSTVDKTSLDSDVPSFTGMGFLSSYTTASITPSISSFESKVFSSSEAQPNLDSYSSDTFVTSISVITEASYDKSSTSVSSTFSTLHFSSYSWSSSSISPFTRPHYVNFTTSILPRFESSSAYSSTASAVTSIDTNIDTSSSTTLVAQSSSDSEAQCNDIGGCTSVTQSSDIMVTPSKSGRMVISNSAHLTITHLYSESESELTSGAIQTESTDWSLISGKSNKPEFTSTISEESSYSLSDPTTSSTGYPISFKSEKESHTSSYASRISSYETSVEVSISSSVSSEKEIGSTDKSVISSVTVFPSSGTTFKSTTGTTSISESTTTGTPSFVSLTTRLNITKTTSAETSAFDESSFKSSVVKVSSSELISKEATTEASSFVSATTDLDTTGITIETSVSGESSSESLSESITKAAVPRIRSSGFATSSSTTIESTISESSIIAVSSSFLSTTTTLNTAGTTTIETPVIKKSGSGLSTLKVTSSESVSKRETTETILTRSTATELTFTGSPSFILTTTDLDITKTTITEASATRELTSRSLVVSTSSLSKGEPTGTITSGLSASQSLTTTKASNGTTTEISSTESLTTDIQSFTSITAEQENSETQRFESKTNGEPYSETQSTESSTANSQASRTGYSKFSISESVISKDERTLMSTIEHSITTQTSTQYQDCSSTPEVPISEESGSKLSITDSKTDQSATRLSTQFDGIETSTFSNTSVALKYSKTHSDLVNSNEVIGSSTKAGFNVMTKTSISHTTYSALNPSVSFDTTVLSSTTLDDSTTTFSSIAVNTQGTLNSSIIDKHLHGFATISIGSNGGHSHSSTTSTSAITDNNSFTFNTQQTTLSQSVASSLPNTVIATTYDGSGSTIQHSAWFYRLITILFLFI
>tr|B9WJB5|B9WJB5_CANDC Agglutinin-like protein,  OS=Candida dubliniensis (strain CD36 / CBS 7987 / NCPF 3949 / NRRL Y-17841) GN=ALS2 PE=4 SV=1
MFLRFLLLCICLSVAGAKVITGIFNSFDSLTWTNAARYPFKGPGYPTWNAVLGWSLDGTVASPGDTFTLIMPCVFKFITNQTSVDLIADGADYATCQFHAGEEFTTFSSLTCTVSSALNPSIKALGTVTLPISFNVGGTGSSVDLENSKCFTAGTNTVTFTDGNNKISTTVEFNKTTVDPSGYLTSARRIPSLNQVTSLYMAPQCVNGYTSGIMGISSNSGIDIDCSTVHVGISKGVNDWNFPVSYDSFSYKKTCSPTGISITYENIPAGYRPFIDAYISASGVKSYALSYANNYTCVDSSFQNKPFTIRWTGYNSSEAGSDGVVIVVTTRTVTDSTTAVTTLPFNSDVDKTKTIEILQPIPTTTITTSYVGVTTSYRTQTVPIGQTATVIVDVPYHTTTTVTSKWTGTITTTAIRTNPTGSIDTVVVQVPSPNPTVSTTEYWSQSYGTTTTVTAPPGATDTIIIREPPNPTVTTTEYWSQSFATTTTVTAPPGGTDTVIIREPPNPTATTTEYWSQSFATTTTVTAPPGGTDTVIIREPPNPTATTTEYWSQSFATTTTVTAPPGGTDTVIIREPPNYTVTTTEYWSQSFASTTTITGPPGGTDTVIIREPPNYTVTTTEYWSQSYASTTTVTAPPGGTDTVIIREPPNPTVTTTEYWSQSFATTTTVTAPPGGTDTVIIREPPNLTVSTTEYWSQSFATTTTVTAPPGGTDTVIIREPPNLTVSTTEYWSQSFATTTTVTAPPGGTDTVIIREPPNPTATTTEYWSQSFATTTTVTAPPGGTDTIIIREPPNYTVTTTEYWSQSFATTTTVTAPPGGTDIVLIGEPPKFTLTTTQYWSQSYATTTTATAPPGGTDTVIIREPPNYTVTTTEYWSQSYATTTTVTAPPGGTDTVIIREPPNYTVTTTEYWSQSYATTTTVTAPPGGTDTVIIREPPNYTVTTTEYWSQSYATTTTVTAPPGGTDTVIIREPPNYTVTTTEYWSQSYATTTTVTAPPGGTDTVIIREPPNYTVTTTEYWSQSFATTTTVTAPPGGTDTVIIREPPNYTVTTTEYWSQSFATTTTVTAPPGGTDTVIIREPPNPTVTTTEYWSQSYATTTTATAPPGGTDTVIIREPPNYTVTTTEYWSQSYATTTTVTAPPGGTDTVIIREPPNYTVTTTEYWSQSFATTTTVTAPPGGTDTVIIREPPNPTATTTEYWSQSYASTTTVTAPPGGTDTVIIREPPNYTVTTTEYWSQSFATTTTVTAPPGGTDIVLIGEPPNPTVTTTEYWSQSYATTTTATAPPGGTDTVIIREPPNYTVTTTEYWSQSFATTTTVTAPPGGTDTVIIREPPNPTATTTEYWSQSYASTTTVTAPPGGTDTVIIREPPNYTVTTTEYWSQSFASTTTITGPPGGTDIVLIGEPPKFTLTTTQYWSQSYATTTTATAPPGGTDTVIIREPPNYTVTTTEYWSQSFATTTTVTAPPGGTDTVIIREPPNPTVTTTEYWSQSYATTTTATAPPGGTDTVIIREPPNYTVTTTEYWSQSFATTTTVTAPPGGTDTVIIREPPNPTATTTEYWSQSYASTTTVTAPPGGTDTVIIREPPNYTVTTTEYWSHSFASTTTVTGPPGGTDIVLIREPPNYTVTTTEYWSQSYATTTTVTAPPGGTDTVIIREPPNYTVTTTEYWSQSFASTTTVTAPPGGTDTVIIREPPNLTVTTTEYWSQSYATTTTVTGPPGGTDIVLIREPPNYTVTTTEYWSQSYATTTTVTAPPGGTDTVIIREPPNYTVTTTEYWSQSFASTTTITGPPGGTDTVIIREPPNYTVTTTEYWSQSFATTTTVTAPPGGTDTVIIREPPNYTVTTTEYWSQSYASTTTVTAPPGGTDTVIIREPPNYTVTTTEYWSQSYATTTTVTAPPGGTDTVIIREPPNYTVTTTEYWSQSYATTTTVTAPPGGTDTVIIREPPNYTVTTTEYWSQSYATTTTVTAPPGGTDTVIIREPPNYTVTTTEYWSQSYATTTTVTAPPGGTDTVIIREPPNYTVTTTEYWSQSYATTTTVTAPPGGTDTVIIREPPNYTVTTTEYWSQSFATTTTVTAPPGGTDTVIIREPPNYTVTTTEYWSQSYATTTTVTGPPGGTDTVIIREPPNYTVTTTKYWSQSYATTTTVTGPPGGTDTVIIREPPNPTVTTTEYWSESYATTTTITAPPGGTNSVRIREPPNFTVTTTEYWSQSYASTTTVTGPPGGTDTVIIKEPPNYTVTTTEYWSQSYASTSTVTAPPGGTETVIIKEPPNPTITTTEFWSQSYDTTTTITAPPGGTNSVIIRIRSSPSDESSESTFSILSVPSFSASISIVSSFSRPHYVNTTVTNLPSSQSSSVNILSSDEITFTNDDRFTSSIVFESGETSVAISTTFCDDEHGCQSSATQGSVVRTTATTTATTTTVIGGNNGTDKPKSGELASTGSVTSKIVTPGGPSPTAPSNPGSPNNGVPSPKSPSAETPATKNVPGSPDIPDTKSTDIARTTTIVSHTVTESGAIGVSINPNPALTTGTPLVGKPGSVVNPSRETGINTGSRSSTKIVTPHATGTATAAIPDTGNGATTKGHDTTGGNSHGSAATTNTQGGNNEPGNQSPPNTGGAPVGTSSQGVDTTASQATTLSQQTTSSLITTPLASTFDGSGSITQHSTWLYVLLTAISLFY
>tr|C0NGB2|C0NGB2_AJECG A-agglutinin core protein AGA1 OS=Ajellomyces capsulata (strain ATCC 26029 / G186AR / H82 / RMSCC 2432) GN=HCBG_02384 PE=4 SV=1
MSAPTDLAGNAAKELALTSTPSKDPPPPPTCVAVSTLHISRFCPLFRHEKPAPFGQAASERLSLATRAPIPRYTVWNSRITWFLRPWVLRKRLNLQQQLETGVGSPVGNRVRKQARRNRKQTRLCRCLGAMITGTSRYSALLFRTPTPDHTPQLSPAPSDSDSDDDNAMEGWHSNTRPLSLAIPSSGTRPTLDDVLSGVSPPPYTLSAFMAFLSQNHCLETLEFTMEAKRYQDNYYADPSRTQHLCKLFQRILTAYIFPASPREINVSSEVRDDLLSHSNSPTPPRPETLDSAVRRMRDLMEESIFLPFLHSQSPPAITPHSPYDETKAEDDSQMPRHSSMRRQLSPQSSFASPRSPVAGYSLPSNTSVGRSESRSSGQSYSPTSGDFASANTDDSGSMTSNPSSGELMTPPTTPSYSDVGLHAGTQGQSHSPKARPENSWKKMGLKLGWKKRPGGGGGAGSRDGRSPPTEED
>tr|C5FDR9|C5FDR9_MICCA A-agglutinin anchorage subunit OS=Microsporum canis CBS 113480 GN=MCYG_00753 PE=4 SV=1
MRCNLIEITVSMPTRDNAQVYIKHAACRRNNLPKSRVWTFLPQNELNNTSPKRVTLALAQKRKYLNATLAYRFGVGEGLMGGTMESPARWSRALPLYILQPEDSSSGWRKPVAGIPNHRISSRTLRIPHPHKKRNEMIPGLLITVSGKLFKENRLNINIHLPISAFSEVSPTTRLRTSVKMLLRFNNVLLSTALFAHLSSSLPLISHLPRAVPYSVIQVDGGPETPTTDVHATVTVDKPGPTLPPVTHTATITKTIQPPVSTTTTTTLALANNIETHNNELAGIKHVDVYAKNIHFKRIKFKHTNLNAYHLITSGHYNNLGLYEQSNNYNPHHIYKAYIHPNPISYCTYNDTSASVLSYVSSNRLSHQPNTVYIYDVLHAVAHPPCWPVNFQLHLERLRGQFRSLVPAMIVQWY
>tr|C5FE65|C5FE65_MICCA A-agglutinin anchorage subunit OS=Microsporum canis CBS 113480 GN=MCYG_00987 PE=4 SV=1
MGHHFDRRKHWRGPEYRMKDIVQREAILSDDQNFELVPNKREISPIPPTVVVLTVIEAVLPDGSTAAEFTVPTLPATVSHSRLGIVTIPAGSMSPIIVSSFPSPQTKIPEPIIVSQPPPSQPSKPSTNISLPSTKHSLPSTNVSLPSSEHSSPSTHIPLPSKPSTNISSPSTIPATSQISTSILPTPPSESSSISSNSPTPSESSTPSTPHSSSPTSKSESVSSTNSSIPSSTPISSTHSSGRTITPSSSSTSVSSTSAGSSSGSLPGGGGGEVTGGQPPAPTQSNGNISKADSGADVPKIVGGIIGGVAGIALIILLLLLLRRIRKRKSVRESHITGGIASSGASAGRNTFSTSNTSQLSGSVLGGATRVFDRFRTSSASVAVEPVERGFQKIGGRKLTSVLETGGDGYDDKFGTDEKSLIVPLKPSGFRKETGSRSAVTSGEGSYGSGLHKELGLGQQTSRSPPGRPISDESTYSERVAFRPSPARTPIATPAESVIRGGISTTPHSGIVAPSEPLPTALPPSVRDGIGRSLTDGSRASRFTEGV
>tr|C5FEX2|C5FEX2_MICCA A-agglutinin core protein AGA1 OS=Microsporum canis CBS 113480 GN=MCYG_01154 PE=4 SV=1
MPSGGRGSRYSTITINPSTWNTATPDSSAYSSPAPSVLDSDEERVMDGWHFSRPSSLALPGGPISSRPTLDDVLSNTAAPPYTLAAFMAYLSQNHCLETLEFTMDSKRQVGEFPILSDSPQADHLCMLWHRLLSAYVMPGSPREINLPSAVRDALLRHSNLRRPPPPETLDAAVKRIHDLMDESIFIPFLNSHVSPQSQPSYSRDGSPEEREVSRHKSMRRRLSPQSSFVSSPRSTAGGYFSYHHSSTPSTSPPSAHQTISRTTTTTSSRSSPYGYTSGDSASGTLTDDSGSSLPSSPGAGDPMTPPTTPPSSDLHHHHSSKSRQDNAWKKMGMKLGWKKKSGGSSTTGRGCSTTSTSRDGRYQDDMY
>tr|Q05160|Q05160_YEAST S.cerevisiae alpha-agglutinin (AG-alpha-1) gene OS=Saccharomyces cerevisiae GN=APL1 PE=2 SV=1
MLELLPELNEWNKATVLEVLTTSVVPQHYLDTHEMIELALPYLQQVNTYVVLNSLKFIMYLLNYVDVIKETLAEKLSNSVIALLDKPPELQFLVLRNVILLLLSRESSLLRLDISYFFIEYNDPIYIKDTKLECLYLLANKETLPRILEELEQYATDIDIQMSRKSVRAIGNLAVKLDEDSVHDCVAVLLDLLEFGVDYVVQEIISVFRNILRKYPNNFKANVTELVKHTEVVQEPESKNAMIWIITQYSDVIPNYLELFRVFSSNMFNETLEVQFSILNSAIKFFIRNPTKETEELCMDLLKGCTDHENNPDLRDKTLMYWRLLSLTKTSRISNAITFESLKSVLDGELPLIEMNTKLDPTVLEELELNIGTIVSIYLKPVSHIFRLNKTKLLPQSPILNPNKDLLPVVGNSIPPTGANRDRQNSESQSSTKSRKTAMMDDYDKPAEKINQLKGKRKSSSNNPSKLSRKPSTLLRKLSMKRPFS
>tr|Q05162|Q05162_YEAST S.cerevisiae alpha-agglutinin (AG-alpha-1) gene OS=Saccharomyces cerevisiae PE=2 SV=1
MSDQKVFARYKANEIVTDLQHFGVKKFKSNITRRKNALRKIIANLVLGNYGEMSLLFSELLKFWQIEDDLEVKRICHEYIRVIGALKPQQAREALPFIMDDFKSRDEKLQIMALRTLVLVPVKELSDQAFDCIISLVNHKSPPEQVTRTAIYALLDLDEIDHERVLGLSSILHDIVKAQSSSPEVIVAALHTLYSIHEKNANMEPSGFPWNSLLTC
>tr|Q5A8K3|Q5A8K3_CANAL Agglutinin-like ALS9 protein OS=Candida albicans GN=ALS11 PE=4 SV=1
MTSISVSTASSYDESSTIVSSAFPTLHISSYSLSTSFVPPVTLPRYVNTTISSSPSFESSSMYSSVTSAVTSIDNDREVPTSTTTYLHSKLYSESISTVIQTKSSDWSLSLGNSNKPESASTVSEESLHYLSTPGPSSSEYSISFTSEKEGHVSSYVPRVSYTSSVKVSISSTMSSENGMSATHTFGISTNTIPSSTETSIKSATVTTPVSESTNTGMSIFMSTTTESKTTDITTETSVSGEVNLGSATVKVSSSEFISKGTVTRIMPTELTNSESTFTASPSFVLTSTESSVIETPATIEMSSRSSSYSVPLSKLRSEGETTRVIPTSSTATGSTVIGSPSSVSTSNESIITGSSSFVSTTAETISTRSIVTESIVAGSPSLVLTTTVLDTTETTITETSIVGESSSRSLTFKASSLSKGEITGTVTPEMSVSTSKATTGTTSEVSIKESLTTKVPTFTSTTIKPETSETQHSESRTTQIPYSETKGSQLSTANSQVSQTGSSKSSIFESAISKDESTFVSATVKSITTPAVTQYQTSLPNPAVSVSEESGKKSSIIESQTENSATQHSIYFDSIETSTLSNTLANTLVSGAMKNSETTSELTTSDKAIGFSTTTETSIPGATNSALSPSVDSGKSSMLGWSGGIVSTVSTSTRLEDSTATSSSITAANQGSLNPSTVSKYPHGSETIDNGSNGSSHSSSALASTISASHSIKFSAHQTTLSQSLISSSTKTVIASTYDGSGSVIKLHSWFYGLVTIFFLFI
>gi|18476512|gb|AAL47680.1| agglutinin [Marasmius oreades]
MSLRRGIYHIENAGVPSAIDLKDGSSSDGTPIVGWQFTPDTINWHQLWLAEPIPNVADTFTLCNLFSGTYMDLYNGSSEAGTAVNGWQGTAFTTNPHQLWTIKKSSDGTSYKIQNYGSKTFVDLVNGDSSDGAKIAGWTGTWDEGNPHQKWYFNRMSVSSAEAQAAIARNPHIHGTYRGYILDGEYLVLPNATFTQIWKDSGLPGSKWREQIYDCDDFAIAMKAAVGKWGADSWKANGFAIFCGVMLGVNKAGDAAHAYNFTLTKDHADIVFFEPQNGGYLNDIGYDSYMAFY
>tr|Q9P5P9|Q9P5P9_NEUCR Related to a-agglutinin core protein AGA1 OS=Neurospora crassa GN=B8B20.260 PE=4 SV=2
MAQSRPSSMAIPPPSLRDILSNTAPPPYTFGAFLAFLSHNHCLETLEFTLGADQYRKAYNDIMLGRCRPTPDGLHQLRSMWEKLMNAYIRPNSSHEVNLPAHVRDRLVQLSCAEQPPCPSELDQAVAYTYDLMEGSILGPFLESLAPTPSPAPASTHPTSSHSTTHSHSHSHSHSHSHSLSHSRSYWKDLVHDPRRAHGGASPPPQHDGQQSNRSSKTSGLLPLHTFGWQSETSSRSASSSTVADSPIDGFTDDSSSGYPSGNEPMTPPTTPPSADWTFGTSPSGISRAMHTSGWKKMGAKLGLGKKSRSKRSQTTSVMPALDGARSSPRLHPTTSAESINSDYSMEDVADVKLEPPILVQWEESTPGQHIPSPMAGNNNAVQDAGREGRLHKDGMAAKGYTPYIRTTPEGVARRFTRPRVRRAISSNPAVTVDKSATNNKPAVSSPLRTVSASNLRSKFLAVDHSQDQYLKPPTVVDPYGWEAAYSGEKLEADDEQTCLENFGFDEATLVKLTYRSAGGERRNLFHRMFAHAPRAEGGATATTTLALKA
>tr|Q9P6A6|Q9P6A6_NEUCR Related to a-agglutinin core protein AGA1 OS=Neurospora crassa GN=B1D1.140 PE=4 SV=1
MTTKTICRACHRAALSTSSALSACFSSNSSQPSTRDFSRSRSFTTETFPQFTARGGSSKLPPPSQISPSVILSTPTWSVRSLLPPSSTPSSSTQPEESEITPQTLHHLARLSALPPPSASDPASTTRLLSALHSHLHFVRAIQSVDTTDPSDQAKELAPLSSIRDESPEGLADSTIDLKMLEGALAEEDIVGHCLRPRRRKMEELKEKKKNEAEDWDVLGSAEQKVGRYFVVRSGKKGE
>tr|B3IUA8|B3IUA8_SACPS Flocculin OS=Saccharomyces pastorianus GN=Lg-FLO1 PE=4 SV=1
MTIAHHCIFLVILAFLELLNVASGSTQACLPVGSRKNGMNVNFYKYSLQDSTTYSDPQYMAYKYSDTKKLGSVSGQTHLSIYYGPNTAFWNTASWSSDLFGFYTTPTNVTVEMTGYFLPPQTGSYTFKFATVDDSAILSVGGSIAFECCAQEQPPITSTDFTINGIKPWDAATPTDIKGSTYMYAGYYYPIKIVYSNAKALARLPVSVVLPDGTEVNDDFEGYVYSFDDDLSQSNCTIPDPSKHTTSIVTTTTELWTGTFTSTSTEMTTITGTNGVPTDETIIVVKTPTIASTAITTTEPWTGTFTSTSTEMTTVTGTNGLPTDETIIVIRTPTTASTAITTTEPWTGTFTSTSTEMTTVTGTNGLPTDETIIVVKTPTIASTAITTTEPWTGTSTSTSTELTTVTGTNGLPTDETIIVVRTPTTASTIITTTEPWTGTFTSTSTEMTTVTGTNGQPTDETVIVVKTPTTANTIVTTTKPWTGTFTSTSTEMTTVTGTNGQPTDETVIVIRTPTSEGLISTTTEPWTGTFTSTSTEVTTITGTNGQPTDETVIVIRTPTSEGLVTTTTEPWTGTFTSTSTGMTTITGTNGLPTDETVIVVKTPTTAISSSLSLSSSGQITSSITSSRPIITPFYPSNGTSVISSSDTSSSDTSSLVTSSLVTSSLVTSSVISSSVTSSLVTSSVISSSVTSSLVTSSVISSSVTSSLFTSSPVISSSVISSSTTTSTSIFFESSKSSVIPTSSSTSGSSESKTSSASSSSSSSSISSESPKSTYSSSSLPPVTSATTSQETASSLPPVTSVTTSQEITSSLPPVISTTTSQETASSLPPVTSATTSQETASSLPPVTSVTTSQEITSSLPPVTSVTTSQEITSSLPPVTSATTSQEITSSLPPVTSATTSQETASSLPPVTSAATSQETASSLPPVTSVTTSQEITSSLPPVTSVTTSQEITSSLPPVTSVTTSQEITSSLPPVTSATTSQETASSLPPATTTKTSEQTTLVTVTSCESHVCTESISSAIVSTATVTVSGVTTEYTTWCPISTTEITKQTTETTKQTKGTTKQTKGTTEQTTETTKQTTVVTISSCESDICSKTASPAIVSTSTATINDVTTEYTTWCPISTTESKQQTTLVTVTSCESGVCSETASPAIVSTATATVNDVVTVYPTWRPQTTNEQSVSSKMNSATSETTTNTGAAETKTAVTSSLSRFNHAETQTASATDVIGHSSSVVSVSETGNTKGLITSELSTMSQQPRSTPASTMVGSSTASLEISTYVGIANGLLTNNGISVFISTVLLAIVW
>tr|B9WCC8|B9WCC8_CANDC Flocculation protein,  (Flocculin, putative) OS=Candida dubliniensis (strain CD36 / CBS 7987 / NCPF 3949 / NRRL Y-17841) GN=CD36_22710 PE=4 SV=1
MIMMMNCCYSIFTLIIFILSPIVLTKQVVCLVDNVKVATVDYDTGICPFQLPTAAYPSLSKSSSSSSSSSSSVLVDPFFIFHSLDDYNVQFYYSIVNGHRYTTDIRHGGSIISIAAKLLYEKYTSVYKVHLHKIPKANSTDIIRKRLFLEKSKRMQLSSSSSSSSLLMMMKKDLIDDFIIDIAGSRGIMVDEVILSVVDIDQVTSSTNGGSSSTNSLTRTGFSIPSVTSTKTSNSQTSQTITTTTGSMTTETITTTKIITITSCSNDICHLTTVPGSLITVTATITPGFLTTTYTTYLPINSMETVVSTKIITITSCSDNNHNNNHVCHSTTVLATPSTVTETIDNTITEYVTYCPLTKKQQQYSPSATSIATATAAAAAAAAAAVTTTTTSTSTATITSCWDNTCQTQVTTIEVVGEDTITYYVTHTITSQTSNEAVVTSELISSHYPVSTVAAITTTAEGGAVSGGRGGGYGVVEQLLSLLMIMMMLFV
>tr|B9WCC9|B9WCC9_CANDC Flocculation protein,  (Flocculin, putative) OS=Candida dubliniensis (strain CD36 / CBS 7987 / NCPF 3949 / NRRL Y-17841) GN=CD36_22720 PE=4 SV=1
MKVSTIFAAASALFAATTTMAQDVACLINNQQVAVVDLDTGVCPFTIPDSLAAFFTFVSLEEYNVQFYYTIVNNVRYNTDIRNAGKVINVPARSLYGVGAVPYFQVHLEKQLSANSTTAIRRRLMGETPIVKRDEIDDFIASIENTEGTAIPGGDTTLQVVDYVPGSSSSSGSGSGSGSSTDSGSGSGTGSESATIRSTTVVSSSSCESSGAHTDGAGSTVTEDNTVVVTITSCHNDACHATTVPATVSTGVTTIHGTETVYTTYCPLSSYESVESTKVITITSCSENKCHPATVEAIPSTVTTVTQGVVTEYITYCPVSSVETATPTKVITVVACNENKCHETTAIATPTEVSTEVEGTSTNYITYKPTGSGPTQGETFATNAITSEGTVYVPKTTAVTTHGSTFETVAYITVSKATPAKGGNQPGGSQATATPVPGAPGAPGAQAGSGNKATVEAQATQGAFTPENAGGANGEQVAVSAKTTISQTTVAKASGSGKAAISTFEAAAASAGASILALALIPLAYFI
