# Supplementary material for: FaaPred: A SVM-Based Prediction Method for Fungal Adhesins and Adhesin-Like Proteins
Source: PLoS One. 2010 Mar 15;5(3):e9695. doi: 10.1371/journal.pone.0009695 (PMC2837750; doi:10.1371/journal.pone.0009695)
Supplement: Dataset S3 — Blind test dataset for positives. This consists of 32 fungal adhesin sequences not used in training or testing. This can be viewed using any text editor like wordpad. (0.04 MB TXT) [file pone.0009695.s007.txt]

>sp|Q9P329|YI48_SCHPO  cell agglutination protein C1348.08c/C977.07c 17870620[Schizosaccharomyces pombe]
MNFFLYFRTIFLIQLYFFNYSTFGCSASSTSVQSDTTNQVSVSCPKYTTIYTSGTSPDTKTIYPESTSTKSITTSTQSHSSPVIVVSTVGTVTETTISGSTEYTTTIPAEGITSGTVEIVEPTAGTVTETITSGTLPFTTTLAQASGTVSGTVEIVSPKNNPTTVYSGTVATTETFSSSTVVVIPTAICDGVRGLEYAVYDYTISSSMNEFCYPKNGQTDVFAFNEPAYFGSSDLDQSSPLFTGVFSSTDDIPEWASSWYLPPYPPQASDMASTYCACKVIVYQFFLRIPETDTYTLVVNNVDDVFFGWFGDKAISGWSNNNFDAYSYWHESPNMGLGTVGMGNFTVGNYPEGYFLPVRFVVANGAYIGGFDFYFTSDSTGPLATTSYSYTKTCTQQFLPFGQGNGGVNGPTEKLS
>sp|Q7Z9I1|YQ39_SCHPO  cell agglutination protein C188.09c [Schizosaccharomyces pombe]
MLFLRFFIFTFFTSIFTVVVSEPPVSAKFAKRVLSATSSSSSTCPEFITIFSEGPSEYITTIYPSSKSSGRGTTNHSTIYTTINSGTVASTYTVTLADGDVVVKDIEPTAGTVTTTITSGSHEFTTTLAEASGTVPGTVEVVEPLAGTVTTTIHSGSVEYNTTLATASGTVPGTVEVVEPAVGTVTTTIYSGSEEFTTTLASASGSISGTVEVIEPTAGTVTTTIYSGDQEYTTILAEASGTVPGTVEVIEPAVGTVTTTTYSGSVEYTTTLVPASGSVSGTVEVVEPAVGTVTTTLQSGSQAFTTTVPASGSVSGTVEVVQPTGGTVTNTVYEGSQTITSTLATASGTVPGTVEVILPGPSTIYSGTVATTITYDVSSTPASTVVVIPTAVCNGERGLQYAVYNYDISSSKNQFCATSGVTDVSSFTQPAYFGSSDLDQSSPLFTGVLSSSDSVPQWTSSYNLPGYPPDATAMGSTSSA16857197CKVIVYQFFFRVPVTDTFSLDVTNVDDVFYGWFGDKAISGWSNTNYDTYAYWHATNGQTGIASFSMGSLTADTYVPVRFVVANGAGKGGFDFSFVDSEGNSYNPTSYAYTATCTESFLPFGQGNGGVDN
>gi|1168422|sp|P46590.1|ALS1_CANAL RecName: Full=Agglutinin-like protein 1; Flags: Precursor 7752895
MLQQFTLLFLYLSIASAKTITGVFDSFNSLTWSNAANYAFKGPGYPTWNAVLGWSLDGTSANPGDTFTLNMPCVFKYTTSQTSVDLTADGVKYATCQFYSGEEFTTFSTLTCTVNDALKSSIKAFGTVTLPIAFNVGGTGSSTDLEDSKCFTAGTNTVTFNDGDKDISIDVEFEKSTVDPSAYLYASRVMPSLNKVTTLFVAPQCENGYTSGTMGFSSSNGDVAIDCSNIHIGITKGLNDWNYPVSSESFSYTKTCTSNGIQIKYQNVPAGYRPFIDAYISATDVNQYTLAYTNDYTCAGSRSQSKPFTLRWTGYKNSDAGSNGIVIVATTRTVTDSTTAVTTLPFNPSVDKTKTIEILQPIPTTTITTSYVGVTTSYSTKTAPIGETATVIVDVPYHTTTTVTSEWTGTITTTTTRTNPTDSIDTVVVQVPSPNPTVSTTEYWSQSFATTTTVTAPPGGTDTVIIREPPNHTVTTTEYWSQSFATTTTVTAPPGGTDSVIIREPPNPTVTTTEYWSQSFATTTTVTAPPGGTDSVIIREPPNPTVTTTEYWSQSYATTTTVTAPPGGTDSVIIREPPNHTVTTTEYWSQSYATTTTVTAPPGGTDTVIIREPPNHTVTTTEYWSQSFATTTTVTGPPSGTDTVIIREPPNPTVTTTEYWSQSYATTTTITAPPGETDTVLIREPPNHTVTTTEYWSQSYATTTTVTAPPGETDTVLIREPPNHTVTTTEYWSQSYATTTTVTAPPGGTDTVIIREPPNPTVTTTEYWSQSFATTTTVTAPPGGTDTVIIYESMSSSKISTSSNDITSIIPSFSRPHYVNSTTSDLSTFESSSMNTPTSISSDGMLLSSTTLVTESETTTESICSDGKECSRLSSSSGIVTNPDSNESSIVTSTVPTASTMSDSLSSTDGISATSSDNVSKSGVSVTTETSVTTIQTTPNPLSSSVTSLTQLSSIPSVSESESKVTFTSNGDNQSGTHDSQSTSTEIEIVTTSSTKVLPPVVSSNTDLTSEPTNTREQPTTLSTTSNSITEDITTSQPTGDNGDNTSSTNPVPTVATSTLASASEEDNKSGSHESASTSLKPSMGENSGLTTSTEIEATTTSPTEAPSPAVSSGTDVTTEPTDTREQPTTLSTTSKTNSESVATTQATNENGGKSPSTDLTSSLTTGTSASTSANSELVTSGSVTGGAVASASNDQSHSTSVTNSNSIVSNTPQTTLSQQVTSSSPSTNTFIASTYDGSGSIIQHSTWLYGLITLLSLFI
>gi|2522219|gb|AAB88883.1| agglutinin-like adhesin ALA1 similar to the C. albicans ALS1 9393828[Candida albicans]
MIQQFTLLFLYLSFATAKAITGIFNSIDSLTWSNAGNYAFKGPGYPTWNAVLGWSLDGTSANPGDTFILNMPCVFKFTASQKSVDLTADGVKYATCQFYSGEEFTTFSSLKCTVNNNLRSSIKALGTVTLPIAFNVGGTGSSVDLEDSKCFTAGTNTVTFNDGSKKLSIAVNFEKSTVDQSGYLTTSRFMPSLNKIATLYVAPQCENGYTSGTMGFSTSYGDVAIDCSNVHIGISKGVNDWNHPVTSESFSYTKSCSSFGISITYQNVPAGYRPFIDAYISPSDNNQYQLSYKNDYTCVDDYWQHAPFTLKWTGYKNSDAGSNGIVIVATTRTVTDSTTAVTTLPFNPSVDKTKTIEILQPIPTTTITTSYVGVTTSYSTKTAPIGETATVIVDVPYHTTTTVTSEWTGTITTTTTRTNPTDSIDTVVVQVPSPNPTTTTTQFWSESFTSTTTITNSLKGTDSVIVREPHNPTVTTTEFWSESFATTETITSKPEGTDSVIVREPHNPTVTTTEFWSESYATTETITNGPEGTDSVIVREPHNPTVTTTKFWSESYATTETITNKPEGTDSVIVKEPYNPTVTTTEFWSESYATTETITNGPEGTDSVIVREPHNPTVTTTEFWSESYATTETITTGPLGTDSIVIHDPLEESSSTTAIESSDSNISSSAQESSSSVEQSSSIVGLSSSSDIPLSSDMPSSSSTGLTSSESSTVSSYDSDSSSSIESSTLSSSDRCSSSISDTTSFWDSSSSDLESTSITWSSSIDAQSSHLVQSVSNSISTSQELSSSSSEESSTFATDALVSSDASSILSSDTSSYYPSSTISSSDDFPHTIAGESDSLSISFITSTVEISSDSVSLTSDPASSFDSSSSLNSDSSSSPSSDQSDILTSSSFSTLVVPSFSLSSSSSLSLTYPHYVNSTTYHASESESSSVASPSMASESANDDTYTLSESTDTTSSIGTDSSTVTFCRRDNGDGCIVTGMPSSSIDSEQTSDVTTTSSFVASSTPTSAEQSITDNPNIDSSQTSASSSTKSSVSVSDTVVNSILLSETSTLSSDDSTSSDTSISSTTNSDTGNINAGSSHTSTASIKESSIQKTGVTLSSSYLSTKLSSTSDITIELITTELITTELTTIEDNEPNTFTSTPSSHSEIFSSDNSVLSKQVDRESTIKTSPTTDVTTVSSLSVHSTEASTATLGENSFSNVASTPSNIATSLRSTSSSSNHATESSGTVKSEASAEAIPSPPTSTDNRLSYSTEEAKGITYANSGSTNNLITESQVAAPTDSTSVLIENPVVTSTFDDNSSAAVDQPSKTKSIEESIMNPDSTNETNNGFIATLSQAQVPSSSIHSELISTTTAKTTDASMNGDSAASNSQPTTLIQQVATSSYNQPLITTYAGSSSATKHPSWLLKFISVALFFFL
>gi|4105851|gb|AAD02580.1| agglutinin-like cell surface protein ALS8 [Candida albicans]
MLQQYTLLLIYLSVATAKTITGVFNSFNSLTWSNAATYHYKGPGTPTWNAVLGWSLDGTSASPGDTFTLNMPCVFKFTTSQTSVDLTAHGVKYATCQFQAGEEFMTFSTLTCTVSNTLTPSIKALGTVTLPLAFNVGGTGSSVDLEDSKCFTAGTNTVTFNDGGKKISINVDFERSNVDPKGYLTDSRVIPSLNKVSTLFVAPQCANGYTSGTMGFANTYGDVQIDCSNIHVGITKGLNDWNYPVSSESFSYTKTCSSNGIFITYKNVPAGYRPFVDAYISATDVNSYTLSYANEYTCAGGYWQRAPFTLRWTGYRNSDAGSNGIVIVATTRTVTDSTTAVTTLPFDPNRDKTKTIEILKPIPTTTITTSYVGVTTSYSTKTAPIGETATVIVDIPYHTTTTVTSKWTGTITSTTTHTNPTDSIDTVIVQVPSPNPTVTTTEYWSQSFATTTTITGPPGNTDTVLIREPPNHTVTTTEYWSESYTTTSTFTAPPGGTDSVIIKEPPNPTVTTTEYWSESYTTTSTFTAPPGGTDSVIIKEPPNPTVTTTEYWSQSYTTTTTVTAPPGGTDTVLVREPPNHTVTTTEYWSQSYTTTTTVIAPPGGTDTVIIREPPNHTVTTTEYWSQSYATTTTITAPPGETDTVLIREPPNHTVTTTEYWSQSYATTTTITAPPGETDTVLIREPPNHTVTTTEYWSQSYATTTTVTAPPGGTDTVLIREPPNHTVTTTEYWSQSYATTTTVTAPPGGTDTVIIYDTMSSSEISSFSRPHYTNHTTLWSTTWVIETKTITETSCEGDKGCSWVSVSTRIVTIPNNIETPMVTNTVDSTTTESTSQSPSGIFSESGVSVETESSTVTTAQTNPSVPTTESEVEFTTKGNNGNGPYESPSTHVKSSMDENSEFTTSTAASTSTDIENATIATTGSVEASSPIISSSADETTTITTTAESTSVIEQPTNNNGGGKAPSATSSPSTTTTANNDSVITGTTSTNQSQSQSQSNSDTQQTTLSQQMTSSLVSLHMLTTFDGSGSVIQHSTWLCGLITLLSLFI
>gi|5902760|sp|O74623.1|ALS3_CANAL RecName: Full=Agglutinin-like protein 3; Flags: Precursor
MLQQYTLLLIYLSVATAKTITGVFNSFNSLTWSNAATYNYKGPGTPTWNAVLGWSLDGTSASPGDTFTLNMPCVFKFTTSQTSVDLTAHGVKYATCQFQAGEEFMTFSTLTCTVSNTLTPSIKALGTVTLPLAFNVGGTGSSVDLEDSKCFTAGTNTVTFNDGGKKISINVDFERSNVDPKGYLTDSRVIPSLNKVSTLFVAPQCANGYTSGTMGFANTYGDVQIDCSNIHVGITKGLNDWNYPVSSESFSYTKTCSSNGIFITYKNVPAGYRPFVDAYISATDVNSYTLSYANEYTCAGGYWQRAPFTLRWTGYRNSDAGSNGIVIVATTRTVTDSTTAVTTLPFDPNRDKTKTIEILKPIPTTTITTSYVGVTTSYSTKTAPIGETATVIVDIPYHTTTTVTSKWTGTITSTTTHTNPTDSIDTVIVQVPSPNPTVTTTEYWSQSFATTTTITGPPGNTDTVLIREPPNHTVTTTEYWSESYTTTSTFTAPPGGTDSVIIKEPPNPTVTTTEYWSESYTTTSTFTAPPGGTDSVIIKEPPNHTVTTTEYWSQSYTTTTTVTAPPGGTDTVLVREPPNHTVTTTEYWSQSYTTTTTVIAPPGGTDSVIIREPPNPTVTTTEYWSQSYATTTTITAPPGETDTVLIREPPNHTVTTTEYWSQSYATTTTITAPPGETDTVLIREPPNHTVTTTEYWSQSFATTTTVTAPPGGTDTVIIREPPNHTVTTTEYWSQSYATTTTITAPPGETDTVLIREPPNHTVTTTEYWSQSYATTTTIIAPPGETDTVLIREPPNPTVTTTEYWSQSYTTATTVTAPPGGTDTVIIYDTMSSSEISSFSRPHYTNHTTLWSTTWVIETKTITETSCEGDKGCSWVSVSTRIVTIPNNIETPMVTNTVDSTTTESTSQSPSGIFSESGVSVETESSTVTTAQTNPSVPTTESEVVFTTKGNNENGPYESPSTNVKSSMDENSEFTTSTAASTSTDIENETIATTGSVEASSPIISSSADETTTVTTTAESTSVIEQPTNNNGGGKAPSATSSPSTTTTANNDSVITGTTSTNQSQSQSQYNSDTQQTTLSQQMTSSLVSLHMLTTFDGSGSVIQHSTWLCGLITLLSLFI
>gi|24940376|emb|CAD56287.1| a-agglutinin adhesion subunit [Saccharomyces bayanus]
MQFSRYISLISLLVPALAQDVAVSCEQLPFASLESTPYSVSTTAIIANGKAMQGVFEYYRSITYVSSCGFAATTTTKHSPINTQYVF
>gi|24940378|emb|CAD56288.1| a-agglutinin adhesion subunit [Saccharomyces pastorianus]
MQFSQYLSLISLLVPALAQDVAVSCEQIPSASLESTPYSVSTTAILANGKAMQGVFEYYRSITYVSSCGSVATTTKKNSPINTQYVF
>gi|223644537|emb|CAX41355.1| agglutinin-like protein,  [Candida dubliniensis CD36]
MFLRFLLLCICLSVAGAKVITGIFNSFDSLTWTNAARYPFKGPGYPTWNAVLGWSLDGTVASPGDTFTLIMPCVFKFITNQTSVDLIADGADYATCQFHAGEEFTTFSSLTCTVSSALNPSIKALGTVTLPISFNVGGTGSSVDLENSKCFTAGTNTVTFTDGNNKISTTVEFNKTTVDPSGYLTSARRIPSLNQVTSLYMAPQCVNGYTSGIMGISSNSGIDIDCSTVHVGISKGVNDWNFPVSYDSFSYKKTCSPTGISITYENIPAGYRPFIDAYISASGVKSYALSYANNYTCVDSSFQNKPFTIRWTGYNSSEAGSDGVVIVVTTRTVTDSTTAVTTLPFNSDVDKTKTIEILQPIPTTTITTSYVGVTTSYRTQTVPIGQTATVIVDVPYHTTTTVTSKWTGTITTTATRTNPTGSIDTVVVQVPSPNPTVSSTEYWSQSYGTTTTVTAPPGGTDTVIIREPPNYTVTTTEYWSQSYATTTTVTAPPGGTDTVIIREPPNYTVTTTEYWSQSFATTTTVTAPPGGTDTVIIREPPNYTVTTTEYWSQSFATTTTVTAPPGGTDTVIIREPPNYTVTTTEYWSQSFATTTTVTAPPGGTDTVIIREPPNPTVTTTEYWSQSYATTTTVTGPPGGTDIVLIREPPNYTVTTTEYWSQSYATTTTVTGPPGNTDTVIIREPPNPTVTTTEYWSESYATTTTITAPPGGTNSVRIREPPNFTVTTTEYWSQSYASTTTVTGPPGGTDTVIIKEPPNYTVTTTEYWSQSYASTSTVTAPPGGTDTVIIREPPNYTVTTTEYWSQSFATTTTVTAPPGGTDTVIIREPPNYTVTTTEYWSQSYATTTTVTAPPGGTDTVIIREPPNPTVTTTEYWSQSYATTTTVTGPPGGTDIVLIREPPNYTVTTTEYWSQSYATTTTVTGPPGNTDTVIIREPPNPTVTTTEYWSESYATTTTITAPPGGTNSVRIREPPNFTVTTTEYWSQSYASTTTVTGPPGGTDTVIIKEPPNYTVTTTEYWSQSYASTSTVTAPPGGTETVIIKEPPNPTITTTEFWSQSYDTTTTITAPPGGTNSVIIRIRSSPSDESSESTFSILSVPSFSASISIVSSFSRPHYVNTTVTNLPSSQSSSVNILSSDEITFTNDDRFTSSIVFESGETSVAISTTFCDDEHGCQSSVTQGSVVRTTATTTATTTTVIGGNNGTDKPKSGELASTGSVTSKIVTPGGPSPTAPLNPGSPNNGVPSPKSPSAETPATKNVPGSPDIPDTKSTDISRTTTVVSHTATESGATGVPINPNPALTTGTPLVGKPGSVVNPSRETGINTGSRSSTKIVTPHATGTATAAIPDTGNGATTKGHDTTGGNSHGSAATTNTQGGNNEPVNQSPPNTGGASVGTSSQGVDTTASQATTLSQQTTSSLITTPLASTFDGSGSIVQHSTWLYVLLTAISLFY
>gi|239977233|sp|A7TZU4.1|ENP1_ENCIN Encephalitozoon intestinalis RecName: Full=Spore wall and anchoring disk complex protein EnP1; AltName: Full=Host cell adhesion protein EnP1; Flags: Precursor
MKLLGLLISAFGAINALKIKALYLSCDYELRPYNAVIDSQCMAFALNGSNIHEAIRYLNAMNIDKAYVLYWNDHDLHQNPMVLHKNGALAPFDRYTNTAKHVLCVEACSCPGPQSRPVVCPENNGASVSSPCPPCGQGNNTTVCDKVVVNPQPVKPLPAPCTPCAPCESSSSEKSESKECMTFPRICKKKCGPRHGRSPKKVEIVKSQKTYTFDIERYKRRGDVVVRVCSQDCKDKFEKFVLTKTGEIRKGKDKKCIPEPLPECLQCPKNLYKLKSGIEAKVCSEVCMYINSKCEIFVLIGDCDFYKVVMNERRRKQSSFHLKKIRGQKLRELIRQGLFGVEFSPLKC
>tr|A1DGU3|A1DGU3_NEOFI Adhesin,  OS=Neosartorya fischeri (strain ATCC 1020 / DSM 3700 / FGSC A1164 / NRRL 181) GN=NFIA_085540 PE=4 SV=1
MTTHSDQAISDEAPLDSMTVSDGYLCVSFAGLDSQASKHTSNPTKHPSTPSELLFKPPTATTTKMKNLSILTSLLLASASLVFSSSIPPKCGTCNPLSGQNHCDLTTSCINTGTRFHCACRAGYKASKDNHDVSKQFRLNVPNYQFLVFTPESTECNTLCDNPYGASPDLCAEVPIQDKCAI
>tr|C5JZM2|C5JZM2_AJEDE Adhesin WI-1 OS=Ajellomyces dermatitidis SLH14081 GN=BDBG_08016 PE=4 SV=1
MPDIKSVSSILLLVSSSLVAARPGARYPRDDKYPVDVKYNGHFGHPKCDWHLWDQWCNGDGHKHFYDCGWGLSDPKYNYDLWSYWCDTKQHYNCELDESHLKYDAVLWKSSCTGHGKHFYDCDWDPSHGDYSWYLWDYLCGNGHHPYDCELDNSHEDYNWNLWFKWCSGHGRHFYDCKWDNTHEKYDWLLWQYWCGSNGKDPYNCDWDKSHERYDLNLWNQWCNKDYYSCEWDSLHEKFNWDLWDHWCNGYDMYPYNCEWDQSHEKYDLTLWNHWCSSYDKDPYKCDWGLWNGLCSGNGKHFYDCDWDDSHPGYDPHLWDILCTKDPYNCDWDPSHEKYDWELWNKWCNKDPYNCDWDPSHEKYDWDLWNKWCKDPYNCDWDPYHEKYDWDLWNKWCNKDPYNCDWDPSHEKYDLSLWNKWCKDPYNCDWDPYHEKYDWDLWNKWCNKDPYNCDWDPSHEKYDWELWNKWCNKDPYNCDWDPYHEKYDWDLWNKWCNKDPYNCDWDPSHEKYDWDLWNKWCNKDPYNCDWDPYHEKYDWDLWNKWCNKDPYNCDWDPYHEKYDWDLWNKWCNKDPYNCDWDPSHEKYDWDLWSKWCNKHDEHDKHPLCPVCDPLSGKNHCHPTTSCVSTGHHYHCACRAGYKASHYSHDHKHFRMPVKGYEFLVFTGPHTKCNVLCDGYPHKPAHELCGEVKVHNYCGP
>tr|Q6VBI8|Q6VBI8_CANGA Epa3p OS=Candida glabrata GN=EPA3 PE=4 SV=1
MFNWIIVCCLLIVQLAHANDLGFSLFEKRELSSQNPFGYPIGCSPQDVAIIPGLTMELYSYPIDSGTPPNCYDASYVDPEYPRTGYLKRKMVGKSTGVTGNLNYKYSVEKACMVKYGNLPAGYNYNEPLTVSNFTMILYGYFKAQTTGLHTFFVNADDLLYINFGAGNAFDCCKREDSKTKLGEYVAYDIWHVDSSKNKVSLFLEKDLYYPIRMFFNNIGKDSSLDLSFSVNGATDQISDFSGYLYSVPDQPDICPAHIGYDTTCRSIDSTTTYSTNFITTKPAENVVPVTSTIYYIATPCSKSQSQTPSCQGGFLDPLKNTCYYPKPEDPKPEDPKPEDPSHNPSSVNPSSVNPSSVNPSSVNPSSVNPSSVNPSSKPADPSPADPSHNPSSVNPSSVNPSSVNPSSVNPSSKPADPFPADPSHNPSSVNPSSVNPSSVNPSSKPADPSPADPSHNPSSVNPSSVNPSSKPVDPSPADPSHNPSSVNPSSVNPSSVNPSSVNPSSKPADPSPADPSHNPSSVNPSSVNPSSKPADPSPADPSHNPSSVNPSSVNPSSKPVDPSPADPSHNPSSVNPSSVNPSSKPADPSPADPSHNPSSVNPSPSIVSPSISTRTVTLSNGSTTTVTVTVTPPSPNGGSSNSNTDSFSLPPPYTTTVSKSTTTETDIVSFFPSTDSDGHTRTGTTTITLTGSKPGNNGDSDSFSLPPPYTTTVSKSTTTETDIVSFFPSTDSDGHTRTGTTTITLTGSKPGNNGDSDSFSLPPPYTTTVSKSTTTETDIVSFFPSTDSDGHTRTGTTTITLTGSKPGNNGDSDSFSLPPPYTTTVSKSTTTETDIVSFFPSTDSDGHTRTGTTTITLTGSKPGNNGNVGTSSVPPVGNIAITPSVSTRTVTFTNGIISTITTTIRPPSPNGGGSNSNTDSFSLPPPYTTTVSKSTTTETDIVSFFPSTDSDGHTRTGTTTITLTGSKPGNNGNVGTSSVPPVGNIAITPSVSTRTITFTNGIISTITTTIRPPSPNGGGSGNNGNTPSPNGGGSGNNGNTPSPNGGGSGNNGNTPSPNGGGSGNNGNTPSPNGGGSGNNGNTPSPSKTTFPISSSSVFNIPNLSEYKGKASKPIEVAPVKLLILVLCTFFLI
>tr|Q6VBJ4|Q6VBJ4_CANGA Epa5p OS=Candida glabrata GN=EPA5 PE=4 SV=1
MNWKIVLFCWTFFLQALNAQNLGAMQSDKYFPKSQDPTRFPIGCSPQVLKTQPGLAVQLYSYGHPVPGCAYTTYQNPDYPRSGYKEERKLADVSRVNGIIDFNFDTNNPCRVLTGNLPPNYNYQESLTYTNFTMILYGYFQPKVTGYHTFNLEADDLLFMNLGAGNAFDCCNAESTLDNFGSFQSYSLWGSDYAKANITVFLVSGVYYPIRLFYVNRDNNAVIDFSFTTEFDTERVHDFTSYFFSASDGEQCPGNVNYNYHCADVKSSTILTSSTTIDKQDGNIVPITKTIYEIGVPCNPDQPTQKCPGEFYNPIRDVCEPLPTPSQDINSSSSSSPSPSSSSSSSSSSSSSSSSSSSSSSSSSSSSSSSSSSSPSPSSSSSSSSSSSSSSSSSSPSPSSSSSSSSSSSSSSSSSSSSSSSSSSSSSSSSSSSPSPSRSSSSSSSSSSSSSSSSSSSSSSSSSSSSPSPSSSSSSSSSSSSSSSSSSSSSPSPSSSSSSSSSSSSSSPSIQPSSKPVDPSPADPSNNPSSVNPSSVNPSSINSSPSIISPSVSTKTVTLSNGSTITVTVTVTPTSPNGGNSNSDSDSFSLPPPYTTTVSKSTTTETDIVSFFPSTDSDGHTRTGTTTITLTGSKPGNNGDSDSFSLPPPYTTTVSKSTTTETDIVSFFPSTDSDGHTRTGTTTITLTGSKPGNNGDSDSFSLPPPYTTTVSKSTTTETDIVSFFPSTDSDGHTRTGTTTITLTGSKPGNNGDSDSFSLPPPYTTTVSKSTTTETDIVSFFPSTDSDGHTRTGTTTITLTGSKPGNNGDSDSFSLPPPYTTTVSKSTTTETDIVSFFPSTDSDGHTRTGTTTITLTGSKPGNNGDSDSFSLPPPYTTTVSKSTTTETDIVSFFPSTDSDGHTRTGTTTITLTGSKPGNNGDSDSFSLPPPYTTTVSKSTTTETDIVSFFPSTDSDGHTRTGTTTITLTGSKPSNNGNVGTSSVPPVGNIVITPSVSTRTVTFTNGIISTITTTIRPPSPNGGGSGNNGNTPSPNGGGSGNNGNTPSPNGGGSGNNGNTPSPNGGGSGNNGNTPSPNGGGSGNNGNTPSPNGGGSGNNGNTPSPNGGGSGNNGNTPSPNGGGSGNNGNTPSPNGGGSGNNGNTPSPNGGGSGNNGNTPSPNGGGSGSNGKIPPPSGSSSPRLSSSVVNLPTLSTYKGDASTPTEMTPAKLLMLLMLTFIF
>tr|Q874L2|Q874L2_CANAL Agglutinin-like sequence 3 OS=Candida albicans GN=ALS3 PE=4 SV=1
MLQQYTLLLIYLSVATAKTITGVFNSFNSLTWSNAATYNYKGPGTPTWNAVLGWSLDGTSASPGDTFTLNMPCVFKFTTSQTSVDLTAHGVKYATCQFQAGEEFMTFSTLTCTVSNTLTPSIKALGTVTLPLAFNVGGTGSSVDLEDSKCFTAGTNTVTFNDGGKKISINVDFERSNVDPKGYLTDSRVIPSLNKVSTLFVAPQCANGYTSGTMGFANTYGDVQIDCSNIHVGITKGLNDWNYPVSSESFSYTKTCSSNGIFITYKNVPAGYRPFVDAYISATDVNSYTLSYANEYTCAGGYWQRAPFTLRWTGYRNSDAGSNGIVIVATTRTVTDSTTAVTTLPFDPNRDKTKTIEILKPIPTTTITTSYVGVTTSYSTKTAPIGETATVIVDIPYHTTTTVTSKWTGTITSTTTHTNPTDSIDTVIVQVPSPNPTVTTTEYWSQSFATTTTITGPPGNTDTVLIREPPNHTVTTTEYWSESYTTTSTFTAPPGGTDSVIIKEPPNPTVTTTEYWSESYTTTTTVTAPPGGTDTVIIREPPNHTVTTTEYWSQSYTTTTTVIAPPGGTDSVIIREPPNPTVTTTEYWSQSYATTTTITAPPGETDTVLIREPPNHTVTTTEYWSQSYATTTTITAPPGETDTVLIREPPNHTVTTTEYWSQSYTTTTTVIAPPGETDSVIIKEPPNPTVTTTEYWSQSYATTTTITAPPGETDTVLIREPPNHTVTTTEYWSQSYATTTTITAPPGETDTVLIREPPNHTVTTTEYWSQSFATTTTVTAPPGGTDTVIIREPPNHTVTTTEYWSQSFATTTTVTAPPGGTDTVLIREPPNPTVTTTEYWSQPYTTTTTVIAPPGGTDTVIIYDTMSSSEISSFSRPHYTNHTTLWSTTWVIETKTITETSCEGDKGCSWVSVSTRIVTIPNNIETPMVTNTVDSTTTESTSQSPSGIFSESGVSVETESSTVTTAQTNPSVPTTESEVVFTTKGNNGNGPYESPSTNVKSSMDENSEFTTSTAASTSTDIENETIATTGSVEASSPIISSSADETTTVTTTAESTSVIEQPTNNNGGGNAPSATSTSSPSTTTTANSDSVITSTTSTNQSQSQSNSDTQQTTLSQQMTSSLVSLHMLTTFDGSGSVIQHSTWLCGLITLLSLFI
>tr|Q874L3|Q874L3_CANAL Agglutinin-like sequence 3 OS=Candida albicans GN=ALS3 PE=4 SV=1
MLQQYTLLLIYLSVATAKTITGVFNSFNSLTWSNAATYNYKGPGTPTWNAVLGWSLDGTSASPGDTFTLNMPCVFKFTTSQTSVDLTAHGVKYATCQFQAGEEFMTFSTLTCTVSNTLTPSIKALGTVTLPLAFNVGGTGSSVDLEDSKCFTAGTNTVTFNDGGKKISINVDFERSNVDPKGYLTDSRVIPSLNKVSTLFVAPQCANGYTSGTMGFANTYGDVQIDCSNIHVGITKGLNDWNYPVSSESFSYTKTCSSNGIFITYKNVPAGYRPFVDAYISATDVNSYTLSYANEYTCAGGYWQRAPFTLRWTGYRNSDAGSNGIVIVATTRTVTDSTTAVTTLPFDPNRDKTKTIEILKPIPTTTITTSYVGVTTSYSTKTAPIGETATVIVDIPYHTTTTVTSKWTGTITSTTTHTNPTDSIDTVIVQVPSPNPTVTTTEYWSQSFATTTTITGPPGNTDTVLIREPPNHTVTTTEYWSESYTTTSTFTAPPGGTDSVIIKEPPNPTVTTTEYWSESYTTTTTVTAPPGGTDTVIIREPPNHTVTTTEYWSQSYTTTTTVIAPPGGTDSVIIREPPNPTVTTTEYWSQSYATTTTITAPPGETDTVLIREPPNHTVTTTEYWSQSFATTTTVTAPPGGTDTVIIREPPNHTVTTTEYWSQSYATTTTITAPPGETDTVLIREPPNHTVTTTEYWSQSYATTTTIIAPPGETDTVLIREPPNPTVTTTEYWSQSYTTATTVTAPPGGTDTVIIYDTMSSSEISSFSRPHYTNHTTLWSTTWVIETKTITETSCEGDKGCSWVSVSTRIVTIPNNIETPMVTNTVDTTTTESTSQSPSGIFSESGVSVETESSTFTTAQTNPSVPTTESEVVFTTKGNNGNGPYESPSTNVKSSMDENSEFTTSTAASTSTDIENETIATTGSVEASSPIISSSADETTTVTTTAESTSVIEQQTNNNGGGNAPSATSTSSPSTTTTANSDSVITSTTSTNQSQSQSNSDTQQTTLSQQMTSSLVSLHMLTTFDGSGSVIQHSTWLCGLITLLSLFI
>tr|Q8NK55|Q8NK55_CANAL  cell wall adhesin OS=Candida albicans GN=EAP1 PE=4 SV=1
MKVSQILPLAGAISVASGFWIPDFSNKQNSNSYPGQYKGKGGYQDDCGDDYKKGYKSKTYSKVKPITSTDCTTPIQPTGTTTGYTKDVVESTSYTTDTAYTTTVITVTKCDGGSCSHTAVTTGVTIITVTTNDVITEYTTYCPLTSTPATESTPATESTPATESTPATESTPATESTPATESTPCTTSTETTPATESTPATESTPATESTPATESTPATESTPATESTPATESTPATESTPCTTSTETTPATESTASTETASSTPVESTVIVPSTTVITVSSCYEDKCSVSSVTTGVVTISSEETIYTTYCPITSSITIPVPNTSTPAAPGTPVESQPVIPGTETTPAAPGTPVESQPVIPGTETTPAAPGTPVESQPATTPVAPGTETTPAAPGTPVESQPATTPVAPGTETTPAAPGTPVESQPVIPGTETTPAAAGTPVESQPATTPVAPGTETTPAAPGTPVESQPVIPGTETTPAAPGTPVESQPATTPVASGTETTPAAPGTPVESQPVIPGTETTPAAPGTPGTEATPVTTQPVSVLSTSQVVTASGEFSTVTAHSTSIVASCPEGGCVPEGQQTETSPSVPTNGPEVEASSSVLSIPVSSVTTSTIASSSETSVPPAQVSTFEGSGSALKKPYYGLAVAALVYFM
>sp|P39712|FLO9_YEAST Flocculation protein FLO9 OS=Saccharomyces cerevisiae GN=FLO9 PE=3 SV=2
MSLAHYCLLLAIVTLLGLTNVVSATTAACLPANSRKNGMNVNFYQYSLRDSSTYSNAAYMAYGYASKTKLGSVGGQTDISIDYNIPCVSSSGTFPCPQEDLYGNWGCKGIGACSNNPIIAYWSTDLFGFYTTPTNVTLEMTGYFLPPQTGSYTFKFATVDDSAILSVGGSIAFECCAQEQPPITSTNFTINGIKPWNGSPPDNITGTVYMYAGFYYPMKIVYSNAVAWGTLPISVTLPDGTTVSDDFEGYVYTFDNNLSQPNCTIPDPSNYTVSTTITTTEPWTGTFTSTSTEMTTVTGTNGVPTDETVIVIRTPTTASTIITTTEPWNSTFTSTSTELTTVTGTNGVRTDETIIVIRTPTTATTAITTTEPWNSTFTSTSTELTTVTGTNGLPTDETIIVIRTPTTATTAMTTTQPWNDTFTSTSTELTTVTGTNGLPTDETIIVIRTPTTATTAMTTTQPWNDTFTSTSTELTTVTGTNGLPTDETIIVIRTPTTATTAMTTTQPWNDTFTSTSTEITTVTGTNGLPTDETIIVIRTPTTATTAMTTTQPWNDTFTSTSTEMTTVTGTNGLPTDETIIVIRTPTTATTAITTTEPWNSTFTSTSTEMTTVTGTNGLPTDETIIVIRTPTTATTAITTTQPWNDTFTSTSTEMTTVTGTNGLPTDETIIVIRTPTTATTAMTTTQPWNDTFTSTSTEITTVTGTNGLPTDETIIVIRTPTTATTAMTTTQPWNDTFTSTSTEMTTVTGTNGVPTDETVIVIRTPTSEGLISTTTEPWTGTFTSTSTEMTTVTGTNGQPTDETVIVIRTPTSEGLVTTTTEPWTGTFTSTSTEMTTITGTNGQPTDETVIIVKTPTTAISSSLSSSSGQITSFITSARPIITPFYPSNGTSVISSSVISSSDTSSLVISSSVTSSLVTSSPVISSSFISSPVISSTTTSASILSESSKSSVIPTSSSTSGSSESETGSASSASSSSSISSESPKSTYSSSSLPPVTSATTSQEITSSLPPVTTTKTSEQTTLVTVTSCESHVCTESISSAIVSTATVTVSGATTEYTTWCPISTTEITKQTTETTKQTKGTTEQTTETTKQTTVVTISSCESDVCSKTASPAIVSTSTATINGVTTEYTTWCPISTTESKQQTTLVTVTSCGSGVCSETTSPAIVSTATATVNDVVTVYSTWRPQTTNEQSVSSKMNSATSETTTNTGAAETTTSTGAAETKTVVTSSISRFNHAETQTASATDVIGHSSSVVSVSETGNTKSLTSSGLSTMSQQPRSTPASSMVGSSTASLEISTYAGSANSLLAGSGLSVFIASLLLAII
>tr|B1PKX7|B1PKX7_CANAL Agglutinin-like protein 6 OS=Candida albicans GN=ALS6 PE=4 SV=1
MKTVILLHLFFYCTIAMAKTISGVFTSFNSLTYTNTGNYPYGGPGYPTWTAVLGWSLDGTLASPGDTFTSVMPCVFKFITTQTSVDLTANGVKYATCTFHAGEDFTTFSSMSCVVNNGLSSNIRAFGTVRLPISFNVGGTGSSVNIQDSKCFTAGTNTVTFTDGDHKISTTVNFPKTPQSSSSLVYFARVIPSLDKLSSLVVASQCTAGYASGVLGFSATKDDVTIDCSTIHVGITNGLNSWNMPVSSESFSYTKTCTPNSFIITYENVPAGYRPFIDSYVKKSATATNGFNLNYTNIYNCMDGKKGNDPLIYFWTSYTNSDAGSNGAAVVVTTRTVTDSTTAITTLPFDPTVDKTKTIEVIEPIPTTTITTSYVGISTSLSTKTATIGGTATVVVDVPYHTTTTITSIWTGSATTSSTYTNPTDSIDTVVVQVPSPNPTVTTTQFWSGSVPTTETVTTGPQGTDSVIIKEPHNPTVTTTEFWSESFATTETVTNGPEGTDSVIVREPHNPTVTTTEFWSESFATTETVTNGPEGTDSVIVREPHNPTVTTTEFWSESFATTETITTGPLGTDSIVIHDPLEESSSSTAIESSDSNISSSAQESSSSVEQSLTSADETSSIVELSSSSDIPSSSIGLTSSESSTVSSYDSYSSSTSESSIASSYDSYWSSSIESSTLSSSDRYSSSISDTTSFWDSSSSDLESTSITWSSSIDAQSSHLVQSVSNSISTSQELSSSSSEESSTSATDALVSSDASSILSSDTSSYYPSSTISPSDDFPHTIAGESDSQSISFITSTVEISSDSVSLTSDPASSFDSSSSLNSDSSSSPSSDQSDILTSSSFSTLVVPSFSLSSSSLLSLTYPHYVNSTTYHASESESSSVASPSMASESANDDTHTLSESTDTTSSVGTDSSTVTFCRRDNGDGCIVTGMPSSSIDSEQTSDVTTTSSFVASSTPTSAEQSITDNPNIDSSQTSASSSTKLSVFVSDTVVNSISLSETSTLSSDDSTSSDTSISSTTNSDTGNINAGSSHTSTASIKESSIQKTGVMLSSSYLSTKLSSTSDITTELITTELTTTELTTIEDNEPNTFTSTPSSHSEIFSSDNSVLSKQVDGESTVEIPPVTDTTTVSSVSVHSIEASTATLGENSFSKVASAPVNTETSLRSTSSSSNHATESSGTVKSEASAEAIPSPPTSTDNRLSYSTEEAKGSTYANSGSTNNLMTESQVAAPTGSTSVLTASPVVTSTFDDKSSAAVNQPSKTKSIEESIGSLDSVNETNNGFIATLSQSEAPNSLIHSESISTTTAKTTDASMNGDSAASNSQPTTLIQQVATSSYNQPLITTYAGSSSATKHPSWLLKFISVALFFFL
>tr|Q5A8L0|Q5A8L0_CANAL Agglutinin-like ALS1 protein OS=Candida albicans GN=ALS1 PE=4 SV=1
MLQQFTLLFLYLSIASAKTITGVFDSFNSLTWSNAANYAFKGPGYPTWNAVLGWSLDGTSANPGDTFTLNMPCVFKYTTSQTSVDLTADGVKYATCQFYSGEEFTTFSTLTCTVNDALKSSIKAFGTVTLPIAFNVGGTGSSTDLEDSKCFTAGTNTVTFNDGDKDISIDVEFEKSTVDPSGYLYASRVMPSLNKVTTLFVAPQCENGYTSGTMGFSSSNGDVAIDCSNIHIGITKGLNDWNYPVSSESFSYTKTCTSNGIQIKYQNVPAGYRPFIDAYISATDVNQYTLAYTNDYTCAGSRSQSKPFTLRWTGYKNSDAGSNGIVIVATTRTVTDSTTAVTTLPFNPSVDKTKTIEILQPIPTTTITTSYVGVTTSYSTKTAPIGETATVIVDVPYHTTTTVTSEWTGTITTTTTRTNPTDSIDTVVVQVPSPNPTVSTTEYWSQSYATTTTVTAPPGGTDTVIIREPPNPTVTTTEYWSQSYATTTTVTAPPGGTDSVIIREPPNHTVTTTEYWSQSFATTTTVTAPPGGTDSVIIREPPNHTVTTTEYWSQSYATTTTVTAPPGGTDTVIIREPPNPTVTTTEYWSQSYATTTTVTAPPGGTDTVLIREPPNHTVTTTEYWSQSYATTTTVTAPPGGTDTVIIREPPNHTVTTTEYWSQSYATTTTVTAPPGGTDTVLIREPPNHTVTTTEYWSQSYATTTTVTAPPGGTDTVIIREPPNHTVTTTEYWSQSYATTTTVTAPPGGTDTVIIREPPNYTVTTTEYWSQSFATTTTVTAPPGGTDTVIIYESMSSSKISTSSNDITSIIPSFSRPHYVNSTTSDLSTFESSSMNTPTSISSDGMLLSSTTLVTESETTTESICSDGKECSRLSSSSGIVTNPDSNESSIVTSTVPTASTMSDSLSSTDGISATSSDNVSKSGVSVTTETSVTTIQTTPNPLSSSVTSLTQLSSIPSVSESESKVTFTSNGDNQSGTHDSQSTSTEIEIVTTSSTKVLPPVVSSNTDLTSEPTNTREQPTTLSTTSNSITEDITTSQPTGDNGDNTSSTNPVPTVATSTLASASEEDNKSGSHESASTSLKPSMGENSGLTTSTEIEATTTSPTEAPSPAVSSGTDVTTEPTDTREQPTTLSTTSKTNSESVATTQATNENGGKSPSTDLTSSLTTGTSASTSANSELVTSGSVTGGAVASASNDQSHSTSVTNSNSIVSNTPQTTLSQQVTSSSPSTNTFIASTYDGSGSIIQHSTWLYGLITLLSLFI
>tr|Q5A8L3|Q5A8L3_CANAL Agglutinin-like ALS5 protein OS=Candida albicans GN=ALS5 PE=4 SV=1
MIQQFTLLFLYLSFATAKAITGIFNSIDSLTWSNAGNYAFKGPGYPTWNAVLGWSLDGTSANPGDTFILNMPCVFKFTASQKSVDLTADGVKYATCQFYSGEEFTTFSSLKCTVNNNLRSSIKALGTVTLPIAFNVGGTGSSVDLEDSKCFTAGTNTVTFNDGSKKLSIAVNFEKSTVDQSGYLTTSRFMPSLNKIATLYVAPQCENGYTSGTMGFSTSYGDVAIDCSNVHIGISKGVNDWNHPVTSESFSYTKSCSSFGISITYQNVPAGYRPFIDAYISPSDNNQYQLSYKNDYTCVDDYWQHAPFTLRWTGYKNSDAGSNGIVIVATTRTVTDSTTAVTTLPFNPSVDKTKTIEILQPIPTTTITTSYVGVTTSYSTKTAPIGETATVIVDVPYHTTTTVTSKWTGTITTTTTRTNPTDSIDTVVVQVPLPNPTTTTTQFWSESFTSTTTITNSLKGTDSVIVREPHNPTVTTTEFWSESYATTETITNGPEGTDSVIVREPHNPTVTTTEFWSESYATTETVTNKPEGTDSVIVKEPYNPTVTTTEFWSESYATTETITTGPLGTDSIVIHDPLEESSSTTAIESSDSNISSSAQESSSSVEQSSSIVGLSSSSDIPLSSDMPSSSSTGLTSSESSTVSSYDSDSSSSSELSTFSSSESYSSSISDTTNFWDSSSSDLESTSITWSSSIDAQSSQSVQSVSNSISTSQETTSSSGEESNTSVTDILVSSDASSILNSDISSYYPSSTISLSDDFPHTIAGEPDSRSSSSIASTVEISSDLVSLTSDPTSSFDSSSSLNSDSSSSPFSDESDISASSSFSTLVAPSFSLSSSSSLSLIYPHYVNSTTYHASESESSSVASPSMASESANDDTHTLSESTDTTSSIGTDSSTVTFCRRDNGDGCIVTGIPSSSIDSEQTSDVTTTSSFVASSTPTSAEQSITDNPNIDSSQTSASSSTKSSVSVSDTVVNSILLSETSTLSSDDSTSSDTSISSTTNSDTGNINAGSSHTSTASIKESSIQKTGVTLSSSYLSTKLSSTSDITIELITTELITTELTTIEDNEPNTFTSTPSSHSEIFSSDNSVLSKQVDRESTIKTSPTTDVTTVSSLSVHSTEASTATLGENSFSNVASTPSNIATSLRSTSSSSNHATESSGTVKSEASAEAIPSPPTSTDNRLSYSTEEAKGITYANSGSTNNLITESQVAAPTDSTSVLIENPVVTSTFDDNSSAAVDQPSKTKSIEESIMNPDSTNETNNGFIATLSQSEAPNSLIHSESISTTMAKTTDASINGDSAASNSQPTTLIQQVATSSYNQPLITTYAGSSSATKHPSWLLKFISVALFFFL
>tr|Q5A8T4|Q5A8T4_CANAL Agglutinin-like ALS1 protein OS=Candida albicans GN=ALS1 PE=4 SV=1
MLQQFTLLFLYLSIASAKTITGVFDSFNSLTWSNAANYAFKGPGYPTWNAVLGWSLDGTSANPGDTFTLNMPCVFKYTTSQTSVDLTADGVKYATCQFYSGEEFTTFSTLTCTVNDALKSSIKAFGTVTLPIAFNVGGTGSSTDLEDSKCFTAGTNTVTFNDGDKDISIDVEFEKSTVDPSGYLYASRVMPSLNKVTTLFVAPQCENGYTSGTMGFSSSNGDVAIDCSNIHIGITKGLNDWNYPVSSESFSYTKTCTSNGIQIKYQNVPAGYRPFIDAYISATDVNQYTLAYTNDYTCAGSRSQSKPFTLRWTGYKNSDAGSNGIVIVATTRTVTDSTTAVTTLPFNPSVDKTKTIEILQPIPTTTITTSYVGVTTSYSTKTAPIGETATVIVDVPYHTTTTVTSEWTGTITTTTTRTNPTDSIDTVVVQVPSPNPTVSTTEYWSQSYATTTTVTAPPGGTDTVIIREPPNHTVTTTEYWSQSFATTTTVTAPPGETDTVIIREPPNHTVTTTEYWSQSYATTTTVTAPPGGTDTVLIREPPNHTVTTTEYWSQSYATTTTVTAPPGGTDTVIIREPPNYTVTTTEYWSQSYATTTTITAPPGETDTVIIREPPNHTVTTTEYWSQSYATTTTVTAPPGGTDTVLIREPPNHTVTTTEYWSQSYATTTTVTAPPGGTDTVLIREPPNHTVTTTEYWSQSYATTTTVTAPPGGTDTVIIREPPNHTVTTTEYWSQSYATTTTVTAPPGGTDTVIIREPPNYTVTTTEYWSQSFATTTTVTAPPGGTDTVIIYESMSSSKISTSSNDITSIIPSFSRPHYVNSTTSDLSTFESSSMNTPTSISSDGMLLSSTTLVTESETTTESICSDGKECSRLSSSSGIVTNPDSNESSIVTSTVPTASTMSDSLSSTDGISATSSDNVSKSGVSVTTETSVTTIQTTPNPLSSSVTSLTQLSSIPSVSESESKVTFTSNGDNQSGTHDSQSTSTEIEIVTTSSTKVLPPVVSSNTDLTSEPTNTREQPTTLSTTSNSITEDITTSQPTGDNGDNTSSTNPVPTVATSTLASASEEDNKSGSHESASTSLKPSMGENSGLTTSTEIEATTTSPTEAPSPAVSSGTDVTTEPTDTREQPTTLSTTSKTNSESVATTQATNENGGKSPSTDLTSSLTTGTSASTSANSELVTSGSVTGGAVASASNDQSHSTSVTNSNSIVSNTPQTTLSQQVTSSSPSTNTFIASTYDGSGSIIQHSTWLYGLITLLSLFI
>tr|Q5A8T7|Q5A8T7_CANAL Agglutinin-like ALS5 protein OS=Candida albicans GN=ALS5 PE=4 SV=1
MIQQFTLLFLYLSFATAKAITGIFNSIDSLTWSNAGNYAFKGPGYPTWNAVLGWSLDGTSANPGDTFILNMPCVFKFTASQKSVDLTADGVKYATCQFYSGEEFTTFSSLKCTVNNNLRSSIKALGTVTLPIAFNVGGTGSSVDLEDSKCFTAGTNTVTFNDGSKKLSIAVNFEKSTVDQSGYLTTSRFMPSLNKIATLYVAPQCENGYTSGTMGFSTSYGDVAIDCSNVHIGISKGVNDWNHPVTSESFSYTKSCSSFGISITYQNVPAGYRPFIDAYISPSDNNQYQLSYKNDYTCVDDYWQHAPFTLRWTGYKNSDAGSNGIVIVATTRTVTDSTTAVTTLPFNPSVDKTKTIEILQPIPTTTITTSYVGVTTSYSTKTAPIGETATVIVDVPYHTTTTVTSKWTGTITTTTTRTNPTDSIDTVVVQVPLPNPTTTTTQFWSESFTSTTTITNSLKGTDSVIVREPHNPTVTTTEFWSESYATTETITNGPEGTDSVIVREPHNPTVTTTEFWSESYATTETVTNKPEGTDSVIVKEPYNPTVTTTEFWSESYATTETITTGPLGTDSIVIHDPLEESSSTTAIESSDSNISSSAQESSSSVEQSSSIVGLSSSSDIPLSSDMPSSSSTGLTSSESSTVSSYDSDSSSSSELSTFSSSESYSSSISDTTNFWDSSSSDLESTSITWSSSIDAQSSQSVQSVSNSISTSQETTSSSGEESNTSVTDILVSSDASSILNSDISSYYPSSTISLSDDFPHTIAGEPDSRSSSSIASTVEISSDLVSLTSDPTSSFDSSSSLNSDSSSSPFSDESDISASSSFSTLVAPSFSLSSSSSLSLIYPHYVNSTTYHASESESSSVASPSMASESANDDTHTLSESTDTTSSIGTDSSTVTFCRRDNGDGCIVTGIPSSSIDSEQTSDVTTTSSFVASSTPTSAEQSITDNPNIDSSQTSASSSTKSSVSVSDTVVNSILLSETSTLSSDDSTSSDTSISSTTNSDTGNINAGSSHTSTASIKESSIQKTGVTLSSSYLSTKLSSTSDITIELITTELITTELTTIEDNEPNTFTSTPSSHSEIFSSDNSVLSKQVDRESTIKTSPTTDVTTVSSLSVHSTEASTATLGENSFSNVASTPSNIATSLRSTSSSSNHATESSGTVKSEASAETIPSPPTSTDNRLSYSTEEAKGITYANSGSTNNLINESQVAAPTDSTSVLIENPVVTSTFDDNSSAAVDQPSKTKSIEESIMNPDSTNETNNGFIATLSQAQVPSSSIHSELISTTTAKTTDASMNGDSAASNSQPTTLIQQVATSSYNQPLITTYAGSSSATKHPSWLLKFISVALFFFL
>tr|Q6Y8G2|Q6Y8G2_CANAL ALS7 protein OS=Candida albicans GN=ALS7 PE=4 SV=1
MKKLYLLYLLASFTTVISKEVTGVFNQFNSLIWSYTYRARYEEISTLTAKAQLEWALDGTIASPGDTFTLVMPCVYKFMTYETSVQLTANSIAYATCDFDAGEDTKSFSSLKCTVTDELTEDTSVFGSVILPIAFNVGGSGSKSTITDSKCFSSGYNTVTFFDGNNQLSTTANFLPRRELAFGLVVSQRLSMSLDTMTNFVMSTPCFMGYQSGKLGFTSNDDDFEIDCSSIHVGITNEINDWSMPVSSVPFDHTIRCTSRALYIEFKTIPAGYRPFVDAIVQIPTTEPFFVKYTNEFACVNGIYTSIPFTSFFSQPILYDEALAIGADLVRTTSTVIGSITRTTTLPFISRLQKTKTILVLEPIPTTTVTTSHHGFDTWYYTKKATIGDTATVFIDVPQHTATTLTTYWQESSTATTTYFDDIDLVDTVIVKIPYPNPTIITTQFWSGKYLTTETHKGPPLGTDSVIIKEPHNPTVTTTEFWSESFATTETVTNGPEGTDGVIIKEPHNPTVTTTKFWSESFATTETVTNGPEGTDSVIIKEPHNPTVTTTEFWSESYATTETITNYPEGTDSVIVREPHNPTVTTTEFWSESFATTETITNGPEGTDRVIIKEPHNPTVTTTKFWSESFATTETVTNGPEGTDSVIVREPHNPTVTTTEFWSESFATTETITNGPEGTDSVIIKEPHNPTVTTTKFWSESFATTETITNGPEGTDSVIIKEPHNPTVTTTKFWSESFATTETITNNPEGTDSVIIKEPHNPTVTTTEFWSESYATTETVTNGPEGTDSVIIKEPHNPTVTTTEFWSESYATTETITNGPEGTDSVIVREPHNPTVTTTEFWSESFATTETITNGPEGTDSVIIKEPHNPTVTTTKFWSESFATTETITNGPEGTDSVIIKEPHNPTVTTTKFWSESFTTTETITNNPEGTDSVIIKEPHNPTVTTTEFWSESYATTETVTNGPEGTDSVIIKEPHNPTVTTTEFWSESYATTETITNGPEGTDSVIIKEPHNPTVTTTKFWSESFATTETITTGPLGTDSIVIHDPLEESSSSTAIESSDSNISSSAQDSSSSVEQSFTSADETSSIVELSSSSDIPSSSIGLTSSESSTVSSYDSYSSSTSESSIASSYDSYSSSSIESSTLSSSDRYSSSISDTTSFWDSSSSDLESTSITWSSSIDAQSSHLVQSVSNSISTSQEISSSSSEESSTSATDALVSSDASSILSSDTSSYYPSSTISPSDDFPHTIAGESDSQSFSFITSAVEISSDSVSLTSDPASSFDSSSRLNSDSSSSPSTDQRDILTSSSFSTLIKSSESRESSSGTILSEESSDSIPTTFSTRYWSPSGMSSRHYTNSTETSVSDVVSSSVAGDETSESSVSVTSESSESVTSESVASESVTSESVASESVTSESVTSESVTSESVASESVTSESVASESVTAVSDISDLYTTSEVVSTSDSKIVPSTSVPSSEQRSSIPIMSSSDESSESRESSSGTILSEENSDSIPTTFSTRYVSVSLTVGELSALPSLPGKLSHLPSSLSETSIGMTKSANLSPQFFSTSVDSALSYWASGSSSADHQSSATCDVSESSVEGNLSAMALGMSNSDDGLSEDTRSSSVAGKEEIELTSTNSVGEITLISYSSSSPTTHDHGRVSKSMGAAPLSSLFSVSVHAPLVTGLSDSDTFPSENSNRSRSFKESTDNTISISRESLGNPYSSISSPSDYDVKSFTTSRELVSSESILPFSDVMDANDMPTSGSNLHSMVFSISVLGEKFNANIEKHKNTNGHYSSMVFTYQSAGLEESDQRIAVTNTKFDQNKIDTTIDSNTFVTSLPFATTSHDQIDQAVPIKIPASSTAGFVSDVLKPDYSKSVQAESVQTDSTTYSEMMSSKRNKNSGFGTSSLNLKPTITVVTKSIDTKVNTMKEGGVSKQVSTTVTEQYDTSTYTPASLLVSDNSGSVSKYSLWMMAFYMLFGLF
>tr|Q7ZA78|Q7ZA78_CANAL Agglutinin-like sequence 9 OS=Candida albicans GN=ALS9 PE=4 SV=1
MLPQFLLLLLYLTVSTAKTITGVFNSFNSLTWANAANYGYQTPETPTWTAVLGWSLNSTTADAGDTFTLIMPCVFKFITSQTSVDLTADGVSYATCDFNAGEEFTTFSSLSCTVNSVSVSYDKASGTVKLPFSFNVGGTGSSVDLTDSKCFTAGKNTVTFTDGDTEISTSVDFQASPISSSGYIASARVVPSLNKASSLFVSPQCENGYTSGIMGFVTSQGATIDCSNINIGISKGLNDWNFPVSSESFTYTKTCSSSGIIVEYENVPAGYRPFVDAYISSENVEQYTLTYANEYTCKNGNTVVDPFTLTWTGYKNSEADSNGDIIVVTTKTVTASTTAVTTLPFNPTVDKTETIEVLQPIPTTTITTSYVGVTTSYETFTATIGGTATVIVDTPYHITTTVTTFWTGSVTTTTTYSNPTGSVDTVIVELPSPAPTVTTTEFWSESFASTTTVTNPPDGTNSVIIKEPYNPTVTTTEFWSESFASTTTVTNPPDGTNSVIVKEPYNPTVTTTEFWSESFASTTTVTNPPDGTNSVIIKEPYNPTVTTTEFWSESFASTTTVTNPPDGTNSFIVKEPYNPTVTTTEFWSESFASTTTVTNPPDGTNSVIIKEPYNPTVTTTEFWSESFASTTTVTNPPDGTNSIIVMEPYNPTVTTTEFWSESFASTTTVTNPPDGRNSVIVMEPYNPTVTTTEFWSESFASTTTVTNPPDGTNSVIVKEPYNPTVTTTEFWSESFASTTTVTNPPDGTNSVIIKEPYNPTVTTTEFWSESFASTTTVTNPPDGRNSVIVMEPYNPTVTTTEFWSESFASTTTVTNPPDGTNSVIVKEPYNPTVTTTEFWSESFASSTTVTNPPDGTNSVIIKEPYNPTVTTTEFWSESFASTTTVTNPPDGTNSVIIKEPYNPTVTTTEFWSESFASTTTVTNPPDGTNSVIIKEPYNPTVTTTEFWSESFASTTTVTNPPDGTNSVIIKEPYNPTVTTTEFWSESFASTTTVTNPPDGTNSVIVKEPYNPTVTTTEFWSESFASTTTVTNPPDGTNSVIIKEPYNPTVTTTEFWSESFASTTPSVSSFESKTFYSSEAQSSLEIDSSNTFMTSISVSTASSYDESSTIVSSAFPTLHISSYSLSTSFVPPVTLPRYVNTTISSSPSFESSSMYSSVTSAVTSIDNDREVPTSTTTYLHSKLYSESISTVIQTKSSDWSLSLGNSNKPESASTVSEESLHYLSTPGPSSSEYSISFTSEKEGHVSSYVPRVSYTSSVKVSISSTMSSENGMSATHTFGISTNTIPSSTETSIKSATVTTPVSESTNTGMSIFMSTTTESKTTDITTETSVSGEVNLGSATVKVSSSEFISKGTVTRIMPTELTNSESTFTASPSFVLTSTESSVIETPATIEMSSRSSSYSVPLSKLRSEGETTRVIPTSSTATGSTVIGSPSSVSTSNESIITGSSSFVSTTAETISTRSIVTESIVAGSPSLVLTTTVLDTTETTITETSIVGESSSRSLTFKASSLSKGEITGTVTPEMSVSTSKATTGTTSEVSIKESLTTKVPTFTSTTIKPETSETQHSESRTTQIPYSETKGSQLSTANSQVSQTGSSKSSIFESAISKDESTFVSATVKSITTPAVTQYQTSLPNPAVSVSEESGKKSSIIESQTENSATQHSIYFDSIETSTLSNTLANTLVSGAMKNSETTSELTTSDKAIGFSTTTETSIPGATNSALSPSVDSGKSSMLGWSGGIVSTVSTSTRLEDSTATSSSITAANQDSLNPSTVSKYPHGSETIDNGSNGSSHSSSALASTISASHSIKFSAHQTTLSQSLISSSTKTVIASTYDGSGSVIKLHSWFYGLVTILFLFI
>tr|Q7ZA79|Q7ZA79_CANAL Agglutinin-like sequence 9 OS=Candida albicans GN=ALS9 PE=4 SV=1
MLPQFILLFISLTVSTAKTITGVFNSFDSLTWTRSVEYAYKGPETPTWNAVLGWSLNSTTADPGDTFTLILPCVFKFITTQTSVDLTADGVSYATCDFNAGEEFTTFSSLSCTVNSVSVSYARVSGTVKLPITFNVGGTGSSVDLADSKCFTAGKNTVTFMDGDTKISTTVDFDASPVSPSGYITSSRIIPSLNKLSSLFVVPQCENGYTSGIMGFVASNGATIDCSNVNIGISKGLNDWNFPVSSESFSYTKTCTSTSITVEFQNVPAGYRPFVDAYISAENIDKYTLTYANEYTCENGNTVVDPFTLTWWGYKNSEADSDGDVIVVTTRTVTDSTTAVTTLPFNPSVDKTETIEILQPIPTTTITTSYIGISTSYETLTGTIGGTATVIVDTPYHITATVTNFWTGSITTTTTYTNPTGSIDTVIVQIPSPDPTTTITEFWSESFASTTTITNPPDGTNSVIIKEPYNPTVTTTEFWSESFASTTTITNPPDGTNSVIVKEPYNPTVTTTEFWSESFASTTTITNPPDGTNSVIVKEPYNPTVTTTEFWSESFASTTTITNPPDGTNSVIVKEPHNPTVTTTEFWSESFASTTTVTNPPDGTNSVIIKEPYNPTVTTTEFWSESFASTTTITNPPDGTNSVIVKEPYNPTVTTTEFWSESFASTTTITNPPDGTNSVIVKEPFNPTVTTTEFWSESFASTTTVTNPPDGTNSVIVKEPYNPTVTTTEFWSESFASTTTVTNPPDGTNSVIIKEPYNPTVTTTEFWSESFASTTTVTNPLDGTNSVIIKEPYNPTVTTNEFWYESFASTTTVTNPPDGTNSVIIKEPYNPTVTTTEFWSESFASTTTITNPPDGTNSVIIKEPYNPTVTTTEFWSESFASTTTITNPPDGTNSVIVKEPHNPTVTTTEFWSESFASTTTITNPPDGTNSVIVKEPHNPTVTTTEFWSESFASTTPSVSSFESTIFHSSEPHYSSDFDSSDSFVTLISVTTASSYDESSTIVSSTFPTLHLSSYTWSSGLVPPVTFPRYVNTTISNLPTFESSSVYSSTASAVASTDGDSVVPSSTNLVTQSISSSETYCIDISGCSSVRQSSSVMVTPSNSGRIIISDSAYLTTTYSHSESDLESIVTVVQTKSSDWSLSSGNSDKPESATTVSDDNSYSLSTPGPSSSEYSISFTSEKEGHVSSYVPRVSYTSSVKVSISSTVSSENGMNATHTFGISTNTIPSSTETSIKSATVTTPVSESTNTGMSIFMSTTTESKTTDITTETSVSGEVNLGSATVKVSSSEFISKGTVTRIMPTELTNSESTFTASPSFVLTSTESSVIETPATIELSSRSSSYSVPLSKLRSEGETTRVIPTSSTATGSTVIGSPSSVSTSNESIITGSSSFVSTTAESIATKTIVSETPVTKVLSSKSLAANASPSEPTSKKETAETISTRSIVTESIVAGSPSLVLTTTVLDTTETTITETSIVGESSSRSLTFKASSLSKGEITGTVTPEMSVSTSKATTGTTSEVSIKESLTTKVPTFTSTTIKPETSETQHSESRTTQIPYSETKGSQLSTANSQVSQTGSSKSSIFESAISKDESTFVSATVKSITTPAVTQYQTSLPNPAVSVSEESGKKSSIIESQTENSATQHSIYFDSIETSTLSNTLANTLVSGAMKNSETTSELTTSDKAIGFSTTTETSIPGATNSALSPSVDSGKSSMLGWSGGIVSTVSTSTRLEDSTATSSSITAANQGSLNPSTVSKYPHGSETIDNGSNGSSHSSSALASTISASHSIKFSAHQTTLSQSLISSSTNTIIASTYDGSGSVIKHHSWFYGLVTILFLFI
>tr|Q873Q8|Q873Q8_CANAL Agglutinin-like protein 6 OS=Candida albicans GN=ALS6 PE=4 SV=1
MKTVILLHLFFYCTIAMAKTISGVFTSFNSLTYTNTGNYPYGGPGYPTWTAVLGWSLDGTLASPGDTFTLVMPCVFKFITTQTSVDLTANGVKYATCTFHAGEDFTTFSSMSCVVNNGLSSNIRAFGTVRLPISFNVGGTGSSVNIQDSKCFTAGTNTVTFTDGDHKISTTVNFPKTPQSSSSLVYFARVIPSLDKLSSLVVASQCTAGYASGVLGFSATKDDVTIDCSTIHVGITNGLNSWNMPVSSESFSYTKTCTPNSFIITYENVPAGYRPFIDSYVKKSATATNGFNLNYTNIYNCMDGKKGNDPLIYFWTSYTNSDAGSNGAAVVVTTRTVTDSTTAITTLPFDPTVDKTKTIEVIEPIPTTTITTSYVGISTSLSTKTATIGGTATVVVDVPYHTTTTITSIWTGSATTSSTYTNPTDSIDTVVVQVPSPNPTVTTTQFWSGSVPTTETVTTGPQGTDSVIIKEPHNPTVTTTEFWSESFATTETVTNGPEGTDSVIVREPHNPTVTTTEFWSESFATTETVTNGPEGTDSVIVREPHNPTVTTTEFWSESFATTETITTGPLGTDSIVIHDPLEESSSSTAIESSDSNISSSAQESSSSVEQSLTSADETSSIVELSSSSDIPSSSIGLTSSESSTVSSYDSYSSSTSESSIASSYDSYWSSSIESSTLSSSDRYSSSISDTTSFWDSSSSDLESTSITWSSSIDAQSSHLVQSVSNSISTSQELSSSSSEESSTSATDALVSSDARSILSSDTFSYYPSSTISPSDDFPHTIAGESDSQSISFITSTVEISSDSVSLTSDPASSFDSSSSLNSDSSSSPSSDQSDILTSSSFSTLVVPSFSLSSSSSLSLTYPHYVNSTTYHASESESSSVASPSMASESANDDTHTLSESTDTTSSIGTDSSTVTFCRRDNGDGCIVTGMPSSSIDSEQTSDVTTTSSFVASSTPTSAEQSITDNPNIDSSQTSASSSTKLSVFVSDTVVNSISLSETSTLSSDDSTSSDTSISSTTNSDTGNINAGSSHTSTASIKESSIQKTGVMLSSSYLSTKLSSTSDITTELITTELTTTELTTIEDNEPNTFTSTPSSHSEIFSSDNSVLSKQVDGESTVEIPPVTDTTTVSSVSVHSIEASTATLGENSFSKVASAPVNTETSLRSTSSSSNHATESSGTVKSEASAEAIPSPPTSTDNRLSYSTEEAKGSTYANSGSTNNLMTESQVAAPTDSTSVLTANPVVTSTFDDKSSAAVNQPSKTKSIEESIGSLDSVNETNNGFIATLSQSEAPNSLIHSESISTTMAKTTDASINGDSAASNSQPTTLIQQVATSSYNQPLITTYAGSSSATKHPSWLLKFISVALFFFL
>tr|Q874K9|Q874K9_CANAL Agglutinin-like protein OS=Candida albicans GN=ALS5 PE=4 SV=1
MIQQFTLLFLYLSFATAKAITGIFNSIDSLTWSNAGNYAFKGPGYPTWNAVLGWSLDGTSANPGDTFILNMPCVFKFTASQKSVDLTADGVKYATCQFYSGEEFTTFSSLKCTVNNNLRSSIKALGTVTLPIAFNVGGTGSSVDLEDSKCFTAGTNTVTFNDGSKKLSIAVNFEKSTVDQSGYLTTSRFMPSLNKIATLYVAPQCENGYTSGTMGFSTSYGDVAIDCSNVHIGISKGVNDWNHPVTSESFSYTKSCSSFGISITYQNVPAGYRPFIDAYISPSDNNQYQLSYKNDYTCVDDYWQHAPFTLKWTGYKNSDAGSNGIVIVATTRTVTDSTTAVTTLPFNPSVDKTKTIEILQPIPTTTITTSYVGVTTSYSTKTAPIGETATVIVDVPYHTTTTVTSEWTGTITTTTTRTNPTDSIDTVVVQVPLPNPTTTTTQFWSESFTSTTTITNSLKGTDSVIVREPHNPTVTTTEFWSESYATTETITTGPLGTDSVIIKEPHNPTVTTTVFWSESYATTETITTGPLGTDSVIIKEPHNPTVTTTKFWSESYATTETITNKPEGTDSVIVREPHNPTVTTTEFWSESYATTETITTGPLGTDSIVIHDPLEESSSTTAIESSDSNISSSAQESSSSVEQSSSIVGLSSSSDIPLSSDMPSSSSTGLTSSESSTVSSYDSDSSSSSELSTFSSSESYSSSISDTTNFWDSSSSDLESTSITWSSSIDAQSSQSVQSVSNSISTSQETTSSSGEESNTSVTDILVSSDASSILNSDISSYYPSSTISLSDDFPHTIAGEPDSRSSSSIASTVEISSDLVSLTSDPTSSFDSSSSLNSDSSSSPFSDESDISASSSFSTLVAPSFSLSSSSSLSLIYPHYVNSTTYHASESESSSVASPSMASESANDDTHTLSESTDTTSSIGTDSSTVTFCRRDNGDGCIVTGIPSSSIDSEQTSDVTTTSSFVASSTPTSAEQSITDNPNIDSSQTSASSSTKSSVSVSDTVVNSILLSETSTLSSDDSTSSDTSISSTTNSDTGNINAGSSHTSTASIKESSIQKTGVTLSSSYLSTKLSSTSDITIELITTELITTELTTIEDNEPNTFTSTPSSHSEIFSSDNSVLSKQVDRESTIKTSPTTDVTTVSSLSVHSTEASTATLGENSFSNVASTPSNIATSLRSTSSSSNHATESSGTVKSEASAEAIPSPPTSTDNRLSYSTEEAKGITYANSGSTNNLITESQVAAPTDSTSVLIENPVVTSTFDDNSSAAVDQPSKTKSIEESIMNPDSTNETNNGFIATLSQSEAPNSLIHSESISTTMAKTTDASINGDSAASNSQPTTLIQQVATSSYNQPLITTYAGSSSATKHPSWLLKFISVALFFFL
>tr|Q874L0|Q874L0_CANAL Agglutinin-like protein OS=Candida albicans GN=ALS5 PE=4 SV=1
MLQQFTLLFLYLSFATAKAITGIFNSIDSLTWSNAGNYAFKGPGYPTWNAVLGWSLDGTSANPGDTFILNMPCVFKFTASQKSVDLTADGVKYATCQFYSGEEFTTFSSLKCTVNNNLRSSIKALGTVTLPIAFNVGGTGSSVDLEDSKCFTAGTNTVTFNDGSKKLSIAVNFEKSTVDQSGYLTTSRFMPSLNKIATLYVAPQCENGYTSGTMGFSTSYGDVAIDCSNVHIGISKGVNDWNHPVTSESFSYTKSCSSFGISITYQNVPAGYRPFIDAYISPSDNNQYQLSYKNDYTCVDDYWQHAPFTLRWTGYKNSDAGSNGIVIVATTRTVTDSTTAVTTLPFNPSVDKTKTIEILQPIPTTTITTSYVGVTTSYSTKTAPIGETATVIVDVPYHTTTTVTSKWTGTITTTTTRTNPTDSIDTVVVQVPLPNPTTTTTQFWSESFTSTTTITNSLKGTDSVIVREPHNPTVTTTEFWSESYATTETITNGPEGTDSVIVREPHNPTVTTTEFWSESYATTETVTNKPEGTDSVIVKEPYNPTVTTTEFWSESYATTETITTGPLGTDSIVIHDPLEESSSTTAIESSDSNISSSAQESSSSVEQSSSIVGLSSSSDIPLSSDMPSSSSTGLTSSESSTVSSYDSDSSSSSELSTFSSSESYSSSISDTTNFWDSSSSDLESTSITWSSSIDAQSSQSVQSVSNSISTSQETTSSSGEESNTSVTDILVSSDASSILNSDISSYYPSSTISLSDDFPHTIAGEPDSRSSSSIASTVEISSDLVSLTSDPTSSFDSSSSLNSDSSSSPFSDESDISASSSFSTLVAPSFSLSSSSSLSLIYPHYVNSTTYHASESESSSVASPSMASESANDDTHTLSESTDTTSSIGTDSSTVTFCRRDNGDGCIVTGIPSSSIDSEQTSDVTTTSSFVASSTPTSAEQSITDNPNIDSSQTSASSSTKSSVSVSDTVVNSILLSETSTLSSDDSTSSDTSISSTTNSDTGNINAGSSHTSTASIKESSIQKTGVTLSSSYLSTKLSSTSDITIELITTELITTELTTIEDNEPNTFTSTPSSHSEIFSSDNSVLSKQVDRESTIKTSPTTDVTTVSSLSVHSTEASTATLGENSFSNVASTPSNIATSLRSTSSSSNHATESSGTVKSEASAETIPSPPTSTDNRLSYSTEEAKGITYANSGSTNNLINESQVAAPTDSTSVLIENPVVTSTFDDNSSAAVDQPSKTKSIEESIMNPDSTNETNNGFIATLSQAQVPSSSIHSELISTTTAKTTDASMNGDSAASNSQPTTLIQQVATSSYNQPLITTYAGSSSATKHPSWLLKFISVALFFFL
>tr|Q9Y743|Q9Y743_CANAL Agglutinin-like protein OS=Candida albicans GN=ALS5 PE=4 SV=1
MIQQFTLLFLYLSFATAKAITGIFNSIDSLTWSNAGNYAFKGPGYPTWNAVLGWSLDGTSANPGDTFILNMPCVFKFTASQKSVDLTADGVKYATCQFYSGEEFTTFSTLTCTVNDALKSSIKAFGTVTLPIAFNVGGTGSSTDLEDSKCFTAGINTVTFNDGSKKLSIAVNFEKSTVDRSGYLTTSRFMPSLNKIATLYVAPQCENGYTSGTMGFSTSYGDVAIDCSNVHIGISKGVNDWNHPVTSESFSYTKSCSSFGISITYQNVPAGYRPFIDAYISPSDNNQYQLSYKNDYTCVDDYWQHAPFTLKWTGYKNSDAGSNGIVIVATTRTVTDSTTAVTTLPFNPSVDKTKTIEILQPIPTTTITTSYVGVTTSYSTKTAPIGETATLIVDVPYHTTTTVTSKWTGTITMTTTRTNPTDSIDTVVVQVPLPNPTTTTTQFWSESFTSTTTITNKPEGTDSVIVKEPHNPTVTTTEFWSESYATTETITTGPLGTDSIVIHDPLEESSSTTAIESSDSNISSSAQESSSSVEQSSSIVGLSSSSDIPLSSDMPSSSSTGLTSSESSTVSSYDSDSSSSSELSTFSSSESYSSSISDTTNFWDSSSSDLESTSITWSSSIDAQSSQSVQSVSNSISTSQETTSSSGEESNTSVTDILVSSDASSILNSDISSYYPSSTISLSDDFPHTIAGEPDSRSSSSIASTVEISSDLVSLTSDPTSSFDSSSSLNSDSSSSPFSDESDISASSSFSTLVAPSFSLSSSSSLSLIYPHYVNSTTYHASESESSSVASPSVASESANDDTHTLSESTDTTSIIGTDSSTVTFCRRDNGDGCIVTGITSSSIDSEQTSDVTTTSSFVASSTPTSAEQSITDNPNIDSSQTSASSSTKSSVSVSDTVVNSILLSETSTLSSDDGTSSDTSISSTTNSDTGNINAGSSHKSTASIKESSIQKTGVTLSSSYLSTKLSSTSDITIELITTELTTIEDNEPNTFTSTPSSHSEIFSSDNSVLSKQVDRESTIKTSPTTDVTTVSSLSVHSTEASTATLGENSFSNVASTPLNTATSLRSTSSSSNHATESSGTVKSEASVEAIPSPPTSTDNRLSYSTEEAEGITYANSGSTNNLITESQVAAPTDSTSVLIENLVVTSTFDDNSSAAVDQPSKTKSIEESIMNPDSTNETNNGFIATLSQAQVPSSSIHSELISTTTAKTTDASMNGDSAASNSQPTTLIQQVATSSYNQPLITTYAGSSSATKHPSWLLKFISVALFFFL
>tr|B9WEL4|B9WEL4_CANDC Agglutinin-like protein,  (Cell surface glycoprotein, putative) OS=Candida dubliniensis (strain CD36 / CBS 7987 / NCPF 3949 / NRRL Y-17841) GN=ALSD1 PE=4 SV=1
MKGVVLLHLFFYCAIATAKTISGVFTSFNSLTYANTGNYPYGGPGYPTWTAVLGWSLDGTVASPSDTFTLIMPCVFKFITTQTSVDLTANGVKYATCTFHAGEDFTAFSSMSCVVNNGLTSNIKAFGTVRIPISFNVGGTGSSVNLQDSKCFTAGTNSVTFTDGDHKISIPVDFPKTPESSSGLIKYSRVIPTLDKLSSLAVASQCTAGYKSGVLGFSATKNDVTIECSNVHVGITNGLNSWNMPVSSDSFSYTKTCTSSSFIITYENVPAGYRPFIDTYVKKTSTTSTGFNLNYTNSYVCTDGKKGNDPLIYFWTSYTNSDAGSDGAVVIVTTKTVTDSTTAITTLPFDPTVDKTKTIEVLEPIPTTTITTSYVGVSTSFFTKTATIGGTATVIVDVPFHTTTTITNTWTGSITTSSTYTNPTESVDTVIVQVPSPNPTVTTTQFWTGSVPTTETVTTGPKGTDSVIIREPHNPTVTTTEFWTESYATTTTITNSPEGTDSVIVKEPHNPTVTTTEFWSESYATTTTITNSPEGTDSVIVKEPHNPTVTTTEFWSESYATTTTIINSPEGTDSVIVKEPHNPTVTTTEFWSESYATTTTITNSPEGTDSVIVKEPHNPTVTTTEFWSESYATTTTIINSPEGTDSVIIREPHNPTVTTTEFWSESYATTTTIINSPEGTDSVIVKEPHNPTVTTTEFWSDSYATTTTIINSPEGTDSVIVKEPHNPTVTTTEFWSDSYATTTTIINSPEGTDSVIVKEPHNPTVTTTEFWSDSYATTTTIINSPEGTDSVIVKEPHNPTVTTTEFWSESYATTTTITNSPEGTDSVIIREPHNPTVTTTEFWSESYATTTTIINSPEGTDSVIVKEPHNPTVTTTEFWSDSYATTTTIINSPEGTDSVIVKEPHNPTVTTTEFWSDSYATTKTITAGPLGTDSIIVHDPYEESSSSNAIESSDSYVSSSVQEPSSSIEQSLSSAEESSSMVKESSSSDIPSLSSIQVSSSELFTVSSYDSYFQTSTDTSSFSESSSSHSESASFSWSSFIDSHSSRSLDSISDTISTSQETPSSSEESSTSTTDNLVSSDTNSILSFETSSYYPSNSISPSDDFPQTIAGESDSQPSSLITSTIEISSDSASLSSDSTSSFGSSYNWNSDLSSLSSNGKSDILTSSSSSTLVVSSFSLSSTNSFSLTYPHYVNSTTYHTSQSEGSSVASPSVTNDDTHTLSASTDITSNADTDFSTMTICRRDNGDGCIVTDTSSSEIVSEQTSDVMTTSNFISFGTPASEEHSITDIPNIQSLQSSGMSSTKTSVSVTDTIVSSISLSSTSTFLSAGSIASDTDRLSTTNLGAGSITAESSHTSTTSNNESSIQVTGETPSSGHLSATFSSVSDITTGHTTVEDNEPTTFSPSSSSRSETFANDNSISTKDVGGENTIKTPPATDIATASSLLTHSAEVSIEIISESSFSKVASVPVNTETSLRSINLSSNVATESSETVKTGASAEAISSPPTSTENGSIYSTEESKVSTYPNSGSSNDQIIESQGAAQTDSVSTLTANPVATLTFGVDSSAAENESSETKSSEESNMNSDSLNETNNGINAIFSKAEVPNSFIQSDSILTMTASATDASMSGDGAALNAQPTTLVQQIATSSYNSPLISTYSESSSGTKQPSWFLKFIGIALFFSL
>tr|B9WJ71|B9WJ71_CANDC Agglutinin-like protein,  OS=Candida dubliniensis (strain CD36 / CBS 7987 / NCPF 3949 / NRRL Y-17841) GN=ALSD2 PE=4 SV=1
MLQQFILLFVYLSVATAKTITGVFNSFDSLTWSNAANYAFKGPGYPTWNAVLGWSLDGTTADPGDTFTLIMPCVFKFITTQTSVDLTANGVKYATCSFYSGEEFTTFSSLTCTVNSALTSSVKAFGTVTLPISFNVGGTGSSVDLEDSKCFTAGTNTVTFTDGDNKVSTTVDFEKSTVDSTGYLTSSRLMPSLNKVTSLFVAPQCARGYTSGTIGFSSSNGGVSFDCSNVHVGITNGVNDWNFPVSSESFSYTKTCSSTGITITYRNVPAGYRPFIDAYITASDVNSYTLSYTNDYTCVGGSVQHKPFTLRWSGYKNGEAGSNGIVIVATTRTVTDSTTAVTTLPFNSDVDKTKTIEILQPIPTTTITTSYVGVTTSYSTKTAPIGETATVIVDVPYHTTTTVTSEWTGTITTTTTQTNPTDSIDTVVVQVPSPNPTVSTTEYWSQSFATTTTVTAPPGGTDTVIIREPPNHTVTTTEYWSQSYATTTTVTAPPGGTDTVIIREPPNHTVTTTEYWSQSYATTTTVTAPPGGTDTVIIREPPNPTVTTTEYWSQSFATTTTVTAPPGGTDTVIIREPPNHTVTTTEYWSQSYATTTTVTAPPGGTDTVIIREPPNHTVTTTEYWSQSYATTATVTAPPGGTDTVIIREPPNHTVTTTEYWSQSYATTATVTAPPGGTDTVIIREPPNHTVTTTEYWSQSYATTATVTAPPGGTDTVIIREPPNHTVTTTEYWSQSYATTATVTAPPGGTDTVIIREPPNHTVTTTEYWSQSYATTTTVTAPPGGTDTVIIREPPNHTVTTTEYWSQSFATTTTVTAPPGGTDTVIIYESMSSSKISISSDEISSIIPSFSRPHYVNSTTIESSSVNIPTSTDNDNVLLSSTTLFIESRTTTEMICSDDKGCSESSSSSGIVTNPDDSESSMVINTVHSTTTVSDLHSSTGGISATSSENSSESGVSISTDSSITTTHTSPNPLSTSMTSLTQMSTNPSVLVSESKVTFTSDGDNQSGSHGSQSTYLKSSMGVNSGSTTSTEIEIVTTSSTSILPPVAPSSTVLTTESTNTIEQPTRSPTISNTINESISTSQPIGGNGNNTSLTSSVPTVTTDASATANGEDNRTGSHGSSSTHLKSSMGENSESTTYTEIEVTTSSPTESSSPIAPSSTDATTESTNTIEQPSISLIVSSTIDESNTTSQPTPENGGNTSSTNSGPALTTGTSASMTINSEVVTSASNDQSHSNFATNDNIIVSNTPQTTLSQQAISSSPSTNTLIVSTYDGSGSIIQHSAWLYGLITVLSLFI
